# Supplementary material for: An integrative analysis of DNA methylation and transcriptome showed the dysfunction of MAPK pathway was involved in the damage of human chondrocyte induced by T-2 toxin
Source: BMC Mol Cell Biol. 2022 Jan 17;23:4. doi: 10.1186/s12860-021-00404-3 (PMC8762874; doi:10.1186/s12860-021-00404-3)
Supplement: Supplementary file 3 — Additional file 3: Supplementary Table 2. [file 12860_2021_404_MOESM3_ESM.xlsx]

## Sheet: DMGs of 24h VS Control
CpG ID	P.Value	Beta.Difference	Gene_Symbol
cg08624472	4.34e-07	-0.484	ARPC1B
cg05215549	3.6e-06	0.106333	-
cg06398251	4.63e-06	-0.114667	EIF4G1
cg18640514	4.97e-06	0.102333	-
cg05332270	9.22e-06	-0.179333	EIF2AK2
cg21168982	2.17e-05	-0.128667	DNAJC8
cg08422643	4.06e-05	0.104	LOC284825
cg13687509	4.38e-05	0.153	RIMS2
cg27304476	4.61e-05	0.111	NBPF8
cg06697152	5.11e-05	0.119	LINC01135
cg06241208	5.8e-05	0.100667	C11orf46
cg22697419	8.79e-05	0.115667	-
cg01285974	8.84e-05	0.117	-
cg00782174	9.68e-05	-0.163	SLC1A5
cg02035018	0.000109	0.258667	ZFYVE28
cg25152200	0.000111141	-0.112667	MTCH2
cg02491717	0.000113104	-0.106333	PIP5K1A
cg10834038	0.000119955	-0.153	WDTC1
cg17765461	0.000142077	-0.103	DAZAP1
cg04118610	0.000155759	0.139	LPHN3
cg25012497	0.000181611	0.138333	GRM8
cg09701688	0.000184613	0.102667	NKAIN2
cg14827353	0.000193031	0.258333	RASGRP4
cg02705882	0.0002011	0.109	-
cg13223524	0.000201193	0.133667	LOC439933
cg26924747	0.000201292	-0.107	RBM28
cg11640275	0.000218807	-0.137667	CCL2
cg07436896	0.000228511	0.146	-
cg02732067	0.000234827	-0.109	SNHG3-RCC1;RCC1
cg00670935	0.000245317	-0.127333	SLC35F2
cg01604429	0.000253413	0.108333	-
cg12408814	0.000256929	0.121333	-
cg24939865	0.000263902	0.128	-
cg01694476	0.00027158	-0.122333	MED16
cg07509145	0.000276949	-0.103333	CAMKK2
cg20594430	0.000278551	0.125667	PPFIA2
cg01896708	0.000279449	0.116333	FRG2DP
cg07645228	0.000294127	-0.126667	GTF2IRD1
cg11435225	0.000301282	0.173333	SFI1
cg16251079	0.000313313	-0.137	SLC16A1
cg01400401	0.000314351	-0.107667	MIR7-3;C19orf30
cg18752774	0.000320807	-0.137667	NLRP14
cg25496668	0.000353922	0.110333	CALCR
cg04725524	0.000357305	-0.114	GMEB1
cg09174717	0.000364375	0.132333	LRP1B
ch.12.1017720R	0.000371056	-0.112	SMARCD1
cg12644017	0.00037126	0.148333	CCDC39
cg08259936	0.000389304	0.122333	-
cg06791489	0.00039055	0.114	-
cg00476327	0.000390563	0.158333	ARSB
cg10201712	0.000394939	0.146667	-
cg01887280	0.000406299	0.137	AMPH
cg24478660	0.00041412	-0.103333	RGS6
cg00520441	0.000429788	0.144667	-
cg15085635	0.000443463	0.109667	-
cg27428551	0.000467655	-0.123	TMEM120B
cg11809614	0.000473474	0.124333	C1orf156
cg19336815	0.000478535	-0.123667	-
cg05695090	0.000478873	0.130667	PARD3B
cg21789965	0.000483266	0.118333	CADM2
cg17287322	0.000485711	-0.114	CLPTM1
cg07883762	0.000489008	-0.105	TBL1XR1
cg10340038	0.000520135	-0.152667	ABI2
cg10543582	0.000520161	0.103	-
cg01266264	0.000530182	-0.118333	-
cg24947123	0.000538743	0.157667	SPAG16
cg06221218	0.000551466	-0.119	PARS2
cg13101073	0.000576112	-0.101333	-
cg24913776	0.000576857	0.108	HDAC9
cg13473086	0.00058202	0.129333	PCDH9
cg15000966	0.000588651	-0.112667	NT5C
cg18093751	0.000598117	-0.139667	NR2E1
cg03368046	0.000598218	-0.149	FAM186A
cg21035483	0.000600629	0.158667	-
cg09963257	0.000616957	-0.119	BAHD1
cg14985500	0.00064046	0.107333	-
cg06466325	0.00064338	0.109667	-
cg11176289	0.000652955	0.126333	-
cg11762360	0.000656939	-0.108	NCAPD2
cg08504766	0.000678822	0.166667	SLC17A5
cg20479063	0.000680394	0.145	SLC2A9
cg11928728	0.000684418	0.176	-
cg02600974	0.000689212	-0.116667	GOLM1
cg17491365	0.000714539	0.109667	TMEM232
cg21554959	0.000732068	0.131	-
cg27488370	0.000736671	-0.108667	IMPDH1
cg20402515	0.000765419	0.158667	-
cg11515540	0.000781943	-0.142667	SNHG16;SNORD1C
cg17923034	0.000783174	0.106333	-
cg15906007	0.000783915	-0.132667	DDX17
cg04870498	0.000787011	-0.108667	TNRC6B
cg24502614	0.000792767	0.142333	MIR1263
cg03052544	0.000796195	0.111333	NKAIN3
cg10090591	0.000807318	-0.152333	CCDC84
cg19598416	0.000813868	0.130333	CAPN2
cg15368018	0.000823715	0.101667	C8orf34
cg11928963	0.000844078	0.111667	-
cg23164459	0.000856359	-0.103333	CHD4
cg10670187	0.000872542	0.12	DACH1
cg05937593	0.000882686	0.105667	-
cg27662481	0.000884402	0.116333	LOC150622
cg10524582	0.000887578	0.106	-
cg00041083	0.000891264	-0.101	VASN;CORO7-PAM16;CORO7
cg04141129	0.000891951	-0.111667	BICD1
cg22866509	0.000895874	-0.127333	SLC25A18
cg07316169	0.000898403	0.101667	-
cg16871548	0.000899172	0.118667	-
cg26298133	0.000916747	-0.109667	RCC1;SNHG3
cg02838072	0.000917471	0.101667	ZNF662
cg18058957	0.000920406	0.103333	-
cg24785642	0.000948619	0.110667	-
cg25468350	0.000950817	0.122667	RYR1
cg18747379	0.000963206	0.103667	AGBL1-AS1;AGBL1
cg05658887	0.000984266	-0.119333	-
cg11100228	0.00101267	0.109333	MEF2C;MEF2C-AS1
cg14718741	0.00102315	0.104333	-
cg07855575	0.00103144	0.154	-
ch.12.1038646R	0.00103829	-0.102	DIP2B
cg13279756	0.0010396	0.106667	LOC101927797
cg22828084	0.00105136	0.113667	CASP1
cg05141014	0.00105818	-0.118	PART1;PDE4D
cg23493867	0.0010656	0.121333	SYNPO2
cg26808687	0.00106762	-0.112333	ELF3
cg02491754	0.00106993	-0.122333	SP1
cg05935429	0.00107238	-0.136333	S1PR2
cg24130348	0.00107789	-0.117333	RANGAP1
cg10653596	0.00108351	0.144333	NMBR
cg25025574	0.00109176	0.100667	-
cg15049439	0.00111944	0.144333	INSR
cg08644276	0.00111983	0.102333	-
cg11737527	0.00112916	-0.118667	SNHG3;RCC1
cg08186584	0.00114861	0.113	CCDC101
cg24773588	0.00115699	-0.101	MKL1
cg13934918	0.00119883	-0.136	HNRNPH3;PBLD
cg09638421	0.00121226	0.104667	SYT14
cg10711145	0.001232	-0.125667	PHACTR4
cg16491062	0.00123421	-0.209	-
cg14952591	0.00123612	0.133667	GALNT1
cg22423219	0.00124558	0.11	-
cg03102879	0.0012573	0.114	SCNN1B
cg21222888	0.00126155	0.110667	GPC6
cg14800883	0.00127074	-0.104	ARPC4;TADA3
cg00541318	0.00129546	0.111667	-
cg11369753	0.00132753	-0.100667	-
cg14268194	0.00133663	0.197667	TPK1
cg10393548	0.00138601	0.1	UNC5D
cg23137343	0.00139022	-0.102333	SLC11A2
cg15804871	0.00140493	0.109333	-
cg24344115	0.00141416	0.132	DSG4;DSG1-AS1
cg24174665	0.00142438	0.118667	XKR4
cg00123707	0.00143669	0.138	-
cg12556991	0.0014493	-0.153	RPL27
cg06284169	0.00145555	-0.104333	PAK2
cg24900205	0.00145599	0.130333	KCNT2
cg12354032	0.00146564	0.103	EPHA5
cg22518770	0.0015022	0.132333	LVCAT5
cg15985533	0.0015027	0.116	TYW3
cg01352634	0.00150986	0.101333	FBXO11
cg04101804	0.00151259	0.124	-
ch.1.572291F	0.00151419	-0.102333	C1orf144
cg13478928	0.00152496	0.112333	LHX8
cg22104487	0.00153037	-0.115667	AP3M2
cg05856371	0.00154115	0.123	-
cg08707249	0.0015755	0.107333	DEFB114
cg05321258	0.00157697	0.115333	-
cg25896883	0.00161194	0.149	-
cg08207663	0.00162719	0.118667	GUCY1A2
cg08285698	0.00164723	0.119	ADGRL3
cg20449134	0.00165579	0.104667	-
cg17603719	0.00166078	0.109667	LINC01194
cg03033001	0.00166136	0.103	TGFA
cg24912473	0.00170006	0.121	SGTA
cg04926295	0.00170195	-0.115333	-
cg08715168	0.00170228	0.105333	ADAM18
cg12135887	0.0017091	0.128667	MMP17
cg22265501	0.00171048	0.102333	PLA2G4A
cg04241073	0.00172377	0.12	RNF217-AS1
cg12766402	0.0017263	0.113	OR10A7
cg20780880	0.00173008	0.125333	EEF1E1
cg09863786	0.00175518	0.102667	PSMB2
cg14948822	0.00175567	-0.109	MPV17
cg21785723	0.00177222	-0.105333	PLEKHG5
cg17460855	0.00177245	0.104333	-
cg10268776	0.00178999	-0.108333	-
cg16236679	0.00179856	0.114333	JRKL;CCDC82
cg05109487	0.00181022	-0.155667	-
cg12864721	0.00181069	0.104	C10orf41
cg24633335	0.00182817	-0.104	NOL11
cg15683236	0.00186975	0.121	TECRL
cg14948804	0.00187067	0.102	HTN3
cg18162549	0.00188295	0.128	LINC00613
cg12122293	0.00188352	0.100333	-
cg06611444	0.00189643	-0.108667	-
cg13239952	0.00189868	0.101333	-
cg03214244	0.00190586	0.119	-
cg20078026	0.00190786	0.106667	ADAMTS3
cg14707570	0.00191311	0.115667	NTNG1
cg20056362	0.00191463	0.136	-
cg09291767	0.001917	0.101	-
cg13004440	0.00192277	0.104333	ABLIM2
cg07221451	0.00193351	0.135667	AGMO
cg08877552	0.00193711	0.106333	-
cg21308365	0.00193966	0.120333	-
cg06445586	0.00195467	0.133	-
cg27318050	0.00197987	-0.110333	BTN2A1
cg22141753	0.00199052	0.120667	HRAT13;TRDN
cg15292949	0.00199946	0.123667	-
cg17690029	0.00202897	0.103333	RNF13
cg24900931	0.00203135	0.137333	COL5A2
cg21221557	0.00204344	0.115667	EDIL3
cg00746233	0.00209701	0.11	LOC101927619
cg04080801	0.00209794	0.104333	SEMA6D
cg08728669	0.00211763	0.143667	MIR4500;MIR4500HG
cg26719670	0.00213271	0.121667	-
cg23836814	0.00213747	0.132667	AGBL2
cg21441076	0.00214253	-0.104667	-
cg01031989	0.00214488	0.108333	EPHA5
cg13817555	0.00215798	0.130333	DEFB119
cg16765531	0.00216115	0.178	-
cg23316017	0.00216616	-0.107	SNRPE
cg10963011	0.00217765	-0.148	-
cg00876837	0.00218376	0.120667	MRC1
cg16396191	0.00218904	0.1	KIAA0564
cg22069588	0.00219838	0.114333	PLRG1
cg00376992	0.00220364	-0.115667	-
cg14538806	0.00221627	-0.139667	FAM129B
cg07648908	0.00221688	0.122	TMEM26-AS1
cg18649728	0.00223534	-0.134	-
cg24120297	0.00227085	0.105	DACH1
cg12669037	0.0023026	0.168	SNX8
cg20161095	0.00232003	0.106333	-
cg24850296	0.00232538	0.11	IFLTD1
cg10967430	0.00233229	0.101333	ARHGAP24
cg14669684	0.00235634	0.127667	PCDH9-AS4;PCDH9
cg17161697	0.00236475	0.117333	ASH1L
cg13627898	0.0023664	0.177667	BMP3
cg04676526	0.00236956	0.104	TNNI3K;FPGT-TNNI3K
cg25077579	0.00237312	-0.117667	-
cg15270381	0.00238209	-0.146	-
cg13079212	0.00240698	0.110667	-
cg18480432	0.00240812	0.114	-
cg11963436	0.00240821	-0.126667	TNKS2
cg07782112	0.00241708	0.12	-
cg13357523	0.00242857	0.104667	APLF
cg02529842	0.00245522	0.107	-
cg19952225	0.00246302	0.114667	ROBO2
cg08117436	0.00250015	0.128333	-
cg09258020	0.00251274	0.118667	NRXN1
cg19808092	0.00255854	0.145333	-
cg24883219	0.00257034	0.116667	-
cg05945401	0.00258064	-0.113	BAT1
cg15959687	0.00258204	-0.150667	AXL
cg07830628	0.00262486	0.104667	LINC00333
cg16019978	0.002626	0.109333	-
cg03983597	0.00264675	0.117333	-
cg22093695	0.00265497	0.111333	-
cg02009673	0.00265948	-0.125	-
cg17141912	0.00266476	0.131667	-
cg15689991	0.00268963	-0.116333	RASSF3
cg17658274	0.0027166	0.11	KIAA0825
cg06930813	0.00275743	0.103667	-
cg05577994	0.00277213	-0.108667	EMX2OS
cg23012465	0.00279418	0.109333	CXADR
cg12374021	0.00279825	-0.109333	-
cg15179454	0.00279865	-0.125333	-
cg25654274	0.00280103	0.107333	DIAPH3
cg18312577	0.00283689	-0.145333	ABI2
cg14645264	0.00285718	0.122	LSAMP
cg25408901	0.00288234	0.115333	ISL1
cg00502641	0.0028855	0.109	-
cg14795163	0.00288553	0.109333	LRRIQ3
cg14744517	0.00289759	-0.124	MOB3A
cg02921852	0.00290243	-0.105667	PEX14
cg20639211	0.00293576	0.122667	-
cg11143552	0.00295031	0.113	GLYAT
cg09399653	0.00298064	0.106667	-
cg22103146	0.00298273	0.143667	-
cg05855489	0.00304744	-0.115	C10orf26
cg22624217	0.00304962	0.108333	LOC101927406
cg14051194	0.00305698	-0.108	RFX2
cg22775415	0.00305791	0.115333	-
cg15128312	0.00312033	-0.105	ZSCAN18
cg09203857	0.00313897	0.142333	-
cg01255465	0.00314361	-0.107667	BAT3
cg24142353	0.00314575	-0.109	-
cg02576468	0.00316218	0.100333	SPTBN4
cg08234664	0.00316442	-0.181333	LAMB2
cg18052369	0.00317131	0.134333	-
cg13430542	0.00317166	0.137667	-
cg05628983	0.00317916	0.102	NALCN-AS1
cg24653867	0.00319214	-0.112667	-
cg23552876	0.00319238	-0.102333	SARM1;VTN
cg00058193	0.00319993	0.102	-
cg13851767	0.00320857	-0.136333	-
cg20900333	0.00323425	-0.139333	-
cg11643733	0.00324493	0.109333	PPFIA2
cg15354892	0.00325363	-0.126	BAZ1B
cg16617996	0.00326293	-0.114	ALS2CR11
cg09749364	0.00327121	-0.100667	BMF
cg18226272	0.00330016	0.149667	-
cg26057784	0.00331466	-0.104333	DPF3
cg18765083	0.00332367	0.124667	HOXD3
cg15157335	0.00333739	-0.152333	-
cg17681524	0.00334811	0.106	CDH12
cg18974212	0.00336005	0.112	-
cg09296044	0.00336666	-0.244333	CCNDBP1
cg23894587	0.00336927	-0.152	ZFR2
cg16221240	0.00342355	-0.105	-
cg03514530	0.00346243	0.152667	-
cg01005523	0.00351439	0.1	PDGFC
cg18127035	0.00351942	-0.104333	GRWD1
cg08885659	0.00352592	-0.143667	BAT3
cg25100365	0.00354481	-0.114	PNRC1
cg19895144	0.00354492	0.128	-
cg02527013	0.00355798	-0.104	CNNM3
cg24525061	0.00356901	0.115667	-
cg07389810	0.00358005	0.100333	OR13A1
cg01169259	0.0036529	0.125333	-
cg23000390	0.0036862	0.129667	TECRL
cg17707705	0.00369106	0.113667	CDH19
cg11856810	0.00371733	0.119333	KCNJ3
cg23515496	0.00373545	-0.122	FAM84B
cg26842858	0.00373861	-0.103	-
cg13168937	0.0037596	-0.117333	CARD8-AS1;CARD8
cg26150533	0.00376275	0.127667	FABP4
cg20831015	0.00376422	0.109	-
cg19960165	0.00381054	0.113667	-
cg10802894	0.00381808	0.107333	-
cg10954372	0.00382618	0.117667	EPHA5
cg03501232	0.00387211	0.14	-
cg17205440	0.00388844	0.102	DPP4
cg20134658	0.00389209	-0.110667	C20orf11
ch.4.2245532F	0.00390934	0.114333	PRDM5
cg22772773	0.00391826	0.122333	TRPC6
cg23768790	0.00393714	-0.121333	RBM47
cg26493189	0.00393806	0.149667	-
cg08547367	0.00396693	0.112333	MAGI2
ch.13.1437856R	0.00396726	-0.101	ABCC4
cg04757345	0.00398477	-0.112667	C4orf29
cg21982660	0.00398704	0.108333	SNX5
cg18361203	0.00399376	0.152	-
cg12101340	0.00402458	0.120667	-
cg26386257	0.00402617	0.108	-
cg02696867	0.00405094	0.119	-
cg25873080	0.00405866	0.147333	-
cg25998564	0.0040596	0.118	PPP1R3A
cg00890049	0.00409009	0.100667	-
cg10258817	0.00409889	-0.143667	-
cg07850246	0.00413314	0.100667	C11orf40
cg00275272	0.00414797	0.112333	-
cg03854865	0.00415706	-0.101333	HIST1H3E
cg13270062	0.00415726	-0.105	HTR1D
cg20799902	0.00418842	0.106	-
cg18083346	0.00419626	-0.106	CLN3
cg27112146	0.00420065	0.100667	ACVR2A
cg22728913	0.00420212	0.112	-
cg23336023	0.00420329	0.115667	EYA1
cg18661641	0.00420638	0.145333	-
cg26123532	0.0042207	0.112667	-
cg16620857	0.00424079	0.106333	-
cg13031395	0.0042445	0.104667	-
cg03853735	0.00426914	0.124333	ANKS1B
cg05443163	0.00429627	0.129333	-
cg11248166	0.0043074	0.115333	TNNI3K
cg03875566	0.00431565	-0.110333	-
cg13463909	0.00433888	0.104333	-
cg12980171	0.00439046	0.12	-
cg26764555	0.00441922	-0.102667	RASA2
cg21754667	0.0045794	0.148333	-
cg10989862	0.00461632	0.166333	LOC100287834;LOC100287704
cg02218809	0.00463552	-0.106333	TMEM219
ch.12.2571969F	0.00466403	-0.145	CLIP1
cg08354053	0.00467393	-0.101	RHBDL3
cg08969198	0.0046813	-0.125667	RNU12;POLDIP3
cg07857331	0.0047029	0.114667	MRPS27
cg06743998	0.00477096	0.109333	-
cg22298860	0.00477225	-0.177	HLA-F
cg09655230	0.00482963	0.136667	-
cg23702486	0.00483155	0.109	-
cg17476352	0.0048339	0.116	-
cg01226278	0.00486263	-0.122333	RAB11FIP2
cg05153782	0.00493929	0.109	FSIP2
cg18050405	0.00498569	0.116	OR4K17
cg14232684	0.00498998	-0.103333	CYTH1
cg00434743	0.00505673	0.11	FER1L6
cg13912639	0.00508085	0.111333	-
cg16392079	0.00508572	0.113667	-
cg11257526	0.00512915	0.122	-
cg24426901	0.00514298	-0.104333	PDE4A
cg25048708	0.00515433	0.103667	-
cg25935164	0.00516144	0.125667	-
cg13686662	0.00516464	0.107333	-
cg22363043	0.00518815	0.110333	GABRA5
cg23510822	0.00519958	0.126333	-
cg19428417	0.00521815	-0.101333	RRAD
cg05492974	0.00522987	0.103	-
cg05165050	0.00524619	-0.128667	TANC2
cg00035847	0.00526745	-0.101333	MECR
cg07519598	0.00527445	0.11	MAGI2
cg21462146	0.00532116	-0.137667	PRDX1
cg04555382	0.00533127	0.108667	-
cg26713664	0.00533705	0.116333	-
cg16794867	0.00535926	-0.121333	AADACL2;MIR548H2
cg18597834	0.00538301	0.105333	OPCML
cg02691658	0.00542177	0.119667	BAZ2B
cg17341879	0.00544194	-0.104333	MDH2
cg11105186	0.00555851	0.104	EYA1
cg21121803	0.00558231	0.133	MAGI2
cg08888022	0.00561609	0.126333	-
cg25155613	0.00563125	0.115333	-
cg18878730	0.00566894	0.101333	-
cg04149381	0.0056755	-0.126667	-
cg07884168	0.00569645	-0.105333	SH2B1
cg16830994	0.00570106	0.148	-
cg25615944	0.00573396	-0.132667	RPL23
cg02940381	0.00577759	0.118667	-
cg13590297	0.00579696	0.104667	VAV1
cg20712925	0.00580414	0.185667	-
cg23129342	0.00581508	0.102667	-
cg24354632	0.00582499	0.102333	PPFIA2
cg09861992	0.00585815	0.116	OR12D3
cg06107228	0.00586757	-0.100667	-
cg21686851	0.00586768	0.119667	LINC00331
cg24641819	0.00587177	0.123333	-
cg17804488	0.0059033	0.114667	MLIP
cg20466895	0.00591731	0.121333	-
cg25452096	0.00592906	0.104667	TMOD1
cg22066741	0.00593436	0.107	ADGRV1
cg13079912	0.00595483	0.104	-
cg21689392	0.00596276	0.103	-
cg15334431	0.0059754	0.119333	-
cg10205753	0.00599255	-0.122	RGS20
cg10170307	0.00601445	0.103333	-
cg24674393	0.00602295	0.154	EPHA5
cg01824625	0.00604865	0.110333	EPHA3
cg18516067	0.00609262	0.1	-
cg00441403	0.00609782	0.100333	ODAM
cg15853909	0.00609962	0.113	-
cg25698973	0.00610098	0.107	-
cg17866723	0.00610171	0.100333	CCDC7
cg11395306	0.00610958	0.114333	CNTN5
cg06421526	0.00613358	-0.118	-
cg06528160	0.00613942	0.142	-
cg12808784	0.00614253	0.117667	ARHGAP15
cg00581979	0.00618985	-0.148	PRR24
cg20820997	0.00619348	0.118667	IKZF2
cg22699447	0.00622454	0.113	-
cg23214628	0.00622563	0.109	YWHAG
cg05884023	0.00624382	0.102667	KRTAP19-3
cg03987818	0.00624519	0.101333	-
cg02135853	0.00627622	-0.103	SSR2
cg09823091	0.00633873	0.106667	EXOC6
cg10207546	0.00634076	0.102333	-
cg09471817	0.00641425	0.108333	DCN
cg24462980	0.00644073	-0.124	CAPZB
cg08738371	0.00645534	0.1	-
cg12640435	0.00646294	-0.101667	-
cg27524944	0.00647262	0.101	-
cg15028160	0.00652948	-0.116	PPFIA3;C19orf73
cg08234855	0.00655683	0.120667	-
cg22023879	0.00659112	0.164333	LSM2
cg01446963	0.00659234	-0.114333	MRPL28
cg15801007	0.00659773	0.150667	EPB41L2
cg07039451	0.00660576	0.125667	ITPR1
cg25858706	0.00662202	0.107333	-
cg13201808	0.00667564	0.138333	-
cg04699998	0.00671524	-0.106333	RBFOX2
cg21859425	0.00671917	-0.101	CXADR
cg03229600	0.00675496	-0.103	SBNO2
cg19734228	0.00676165	0.101	DAPK1
cg00259467	0.00682979	0.122	-
cg07029665	0.00684073	0.108	ESRRG
cg19551171	0.00687706	-0.123	TRIT1
cg10405333	0.0068961	-0.120333	-
cg09420068	0.00690373	-0.101	-
cg11919336	0.00691399	-0.106	GPR109A
cg01660978	0.00699735	0.104667	-
cg07184887	0.00700897	0.101	GBP7
cg23794135	0.00701381	0.101667	-
ch.10.907315R	0.0070179	-0.113667	CCNY
cg04655655	0.00712861	0.101667	LRP1B
cg11871930	0.00713051	0.113	SYT10
cg01426921	0.00713172	0.111	RMRP;CCDC107
cg21902966	0.00717356	0.122333	SATB1
cg09462479	0.00720801	0.102667	SYT4
cg00891599	0.00726602	-0.116	CCDC153
cg14812046	0.00727515	0.153667	-
cg20008788	0.0072977	0.125	-
ch.2.4034195R	0.00731907	-0.118	NOP58;SNORD70
cg04286370	0.00736442	0.105667	MAML3
cg18121163	0.00736593	0.106333	-
cg24365464	0.0073879	0.123	FAM5C
cg19802948	0.00739686	0.107667	VRK2
cg05432959	0.00741021	0.101	RAP2A
cg26011815	0.00746688	0.120333	MANEA-AS1;MANEA
cg27474322	0.00749124	0.111667	OR8J1
cg22808547	0.00749349	-0.114	LDLR
cg14238276	0.00752187	0.100667	-
cg18830697	0.00754697	0.105667	RIMS1
cg05396716	0.00754812	0.103	-
cg12852430	0.00755141	0.104	SOX6
cg25912529	0.00757586	0.111667	-
cg08805748	0.00758926	-0.101	ABCF1
cg26225328	0.00760691	0.103333	-
cg07345969	0.00761977	0.150667	-
cg05670175	0.00765857	0.185667	OPN5
cg27473842	0.00765976	0.111333	DCDC1
cg03283760	0.0076872	0.102	-
cg12851585	0.00769938	-0.11	SIRT4
cg12856855	0.00774909	0.124	CLSTN1
cg11520509	0.00775915	-0.101667	MRC2
cg03111722	0.00777087	-0.104	-
cg26724830	0.00779258	0.114667	UGT2B28
cg18234533	0.00779782	-0.12	FAM20C
cg04343939	0.00781736	-0.116667	ELFN2
cg03418876	0.00784481	-0.105333	LUC7L3
cg27403658	0.00786317	0.1	-
cg17664641	0.00786543	-0.112667	-
cg17373374	0.00787711	0.100667	COL25A1
cg24807354	0.00787775	-0.147667	S1PR5
cg16919348	0.00794423	-0.135333	PACSIN2
cg23627938	0.00798162	-0.116	-
cg11667301	0.00798885	-0.1	SNORD70;NOP58
cg05473175	0.007995	0.118333	CADM4
cg01762457	0.00810811	0.135	-
cg05302896	0.00816741	0.126	C7orf66
cg02074792	0.00819445	0.101667	-
cg15597917	0.00820288	0.120333	LOC102724663;PPFIA2
cg26007606	0.00824686	0.105333	-
cg07983668	0.0082541	0.104333	PARP8
cg14250274	0.00825733	-0.138	RABGEF1
cg12651309	0.00829027	-0.108667	OGFOD3
cg06996640	0.00831856	-0.106333	PDE4A
cg02550308	0.0083464	-0.113667	SNTB2
cg23490325	0.00841037	0.102333	-
cg27599008	0.00843531	0.136333	MAGI2
cg07345374	0.00856603	0.136667	CYTH1
ch.22.149158R	0.00862309	-0.110667	UBE2L3
cg02509985	0.00866813	-0.146333	ZNF143
cg08205714	0.00867005	0.105667	-
cg02015053	0.00870558	0.155667	EIF3J
cg08822352	0.00875992	-0.101667	-
cg15438904	0.00878624	0.109333	FAM19A1
cg00458927	0.00887204	0.170333	CCT4
cg23523780	0.00887388	-0.106667	TNFRSF10C
cg19680363	0.00890238	0.111667	-
cg23613157	0.00892295	-0.129667	HMBS
cg13924287	0.00893329	-0.104333	C1orf43;UBAP2L
cg09276368	0.00893481	-0.101667	SLIT1
cg12939575	0.00894542	-0.118667	CAB39
cg07849890	0.00900606	0.101667	-
cg21662478	0.00904037	-0.112667	-
cg09990943	0.00907742	0.110333	ZMYND11
cg10791884	0.00911443	0.144333	-
cg27629807	0.00912664	0.109667	TMEM232
cg13808548	0.00913269	0.141667	LOC339862
cg04777215	0.00916461	0.109667	-
cg14254434	0.00919951	-0.103667	ARHGAP35
cg03962846	0.00922795	0.108	POU6F2
cg12020549	0.00924459	-0.120667	COMP
cg27351675	0.00926387	-0.104333	UBB
cg14620100	0.00929409	0.142667	HS6ST3
cg04562384	0.00930732	0.130333	-
cg25797055	0.00938143	-0.101667	UCP1
cg07602073	0.00939497	0.123333	TRIM17;TRIM11
cg19628695	0.00944071	0.119	-
cg26258354	0.00944241	0.117333	-
cg15607708	0.00945105	-0.137667	ZNF331
cg05367846	0.00956457	-0.146667	MICAL3
cg04742405	0.00957552	0.112	-
cg17340922	0.00962002	-0.105	INPP5B
cg05464351	0.00964357	0.147	-
cg19003733	0.00969973	-0.118	PTRF
cg07207660	0.0097655	-0.113	MICB
cg23608868	0.00978723	0.104333	-
cg14263702	0.00980708	0.108	DSC2
cg16791686	0.00985614	-0.101667	GLTSCR2
cg24884958	0.00988246	0.100667	HPGDS
cg00097794	0.00991658	-0.112667	LETMD1
cg04093885	0.00998715	-0.11	ISCA1L
cg21355451	0.0100398	-0.117667	ZNF565;ZNF146
cg11786848	0.0100653	0.151333	-
cg11205546	0.0100711	0.104333	-
cg09303053	0.0101085	0.11	-
cg09699651	0.010224	-0.130333	LRP11
cg11217744	0.0102322	0.113	-
cg23267987	0.0102479	0.111667	-
cg24525670	0.0103352	0.114667	-
cg12025209	0.0103365	0.103667	THSD7A
cg10205979	0.0103377	-0.103	VPRBP
cg08405073	0.0103758	-0.111	CCDC159;TMEM205
cg13098432	0.0103772	0.107	-
cg14835805	0.0104387	0.107667	CNTNAP4
cg15194432	0.010463	0.103667	-
cg13771271	0.0105571	0.117667	TECRL
cg27095000	0.010569	-0.101667	ATAD2B
cg17965698	0.0105723	0.119	GNMT
cg00198926	0.0106655	0.106333	-
cg03599197	0.0107267	-0.102667	MIR187
cg25760424	0.0107771	0.107	-
cg10656332	0.0108147	0.101667	NMRK1
cg15779899	0.0108484	0.126667	-
cg00963641	0.01088	0.107667	ZNF385D
cg02703816	0.0109168	0.161	C3orf24
cg10826685	0.0109205	0.111333	-
cg06750970	0.010985	0.114333	-
cg03316062	0.01106	0.103	-
ch.8.885117R	0.0110864	-0.115333	PROSC
cg15192146	0.0111476	0.109333	-
cg14539466	0.0111831	0.114333	MPDZ
cg01054124	0.0112198	0.111	-
cg19367069	0.0112302	0.110333	-
cg00258165	0.011238	-0.104333	ARHGEF18
cg15922368	0.0112966	0.11	-
cg15558299	0.0114113	-0.102	ELK4
cg27325397	0.0114525	0.106333	-
cg01202278	0.0114551	-0.189333	MDM2
cg21961096	0.0115228	0.145333	-
cg01749742	0.0115311	0.123333	-
cg17803100	0.0115548	0.110667	-
ch.5.30573736R	0.0115722	0.167667	-
cg18730782	0.0115961	-0.113667	PIGH
cg22243216	0.01173	-0.127667	-
cg09200221	0.0117784	0.108667	FOXK1
cg09333215	0.0118388	0.114667	-
cg21613307	0.0118894	-0.116667	SNORD22;SNORD31;SNORD30;SNORD29;SNHG1
cg13559100	0.0119414	0.101667	EAF2
cg15656740	0.0120089	0.101	-
cg16013966	0.0120456	-0.108333	EML3;ROM1
cg27215545	0.0120505	0.107667	SLC35F1
cg03594447	0.0120593	0.108667	-
cg03213490	0.0122293	0.100333	ADCY2
cg05344372	0.0122449	0.103667	-
cg16882457	0.0123061	0.107333	FAM71C;ANKS1B
cg02237755	0.0123364	-0.107333	SCD
cg16416394	0.0123745	0.106	CDH10
cg21040242	0.0124339	0.105	CYP7B1
cg23004409	0.0124342	-0.103667	DCAKD
cg18420229	0.0124823	0.162333	SLC6A15
cg06398636	0.0125441	-0.106333	-
cg12632152	0.0126364	-0.122	FGF2
cg10494249	0.0127356	0.111667	-
cg15494704	0.0127624	0.106333	C15orf43
cg21074015	0.0127629	0.102	ENTPD4
cg12714594	0.0128202	-0.161667	-
cg01799667	0.0128515	0.134	KAT7
cg09919310	0.0129137	0.101333	ABI3BP
cg10267816	0.012928	0.104667	LOC101927406
cg06446432	0.0130414	0.103667	-
cg15587571	0.0131257	0.102	UBE2E3
cg26224473	0.0132241	0.111333	PER4
cg19477460	0.0132296	0.126667	-
cg19636492	0.0133148	-0.111667	CCDC61
cg27027631	0.0133509	0.104667	-
cg07313980	0.0133628	0.105667	CTNNA2
cg20193038	0.0133898	0.119333	-
cg11672268	0.0134386	0.104	-
ch.9.914443R	0.0134554	0.123333	-
cg13102079	0.0134848	0.116	CHRM2
cg11832870	0.0135437	0.128333	-
cg22298437	0.0135737	0.108667	-
cg06856891	0.0136041	0.104	CXCL3
cg09117417	0.0136214	0.122	-
cg17776382	0.0137359	0.116	LINC01192
cg19319735	0.0138309	-0.104333	TNRC18
cg11942327	0.013912	0.101333	-
cg24270624	0.0139121	-0.196667	PIPSL
cg16913652	0.0140203	0.112667	FGF14
cg23758765	0.0140293	-0.109	SLC29A2
cg09531389	0.014033	0.114667	-
cg01183181	0.0140361	0.119667	-
cg01354866	0.0140414	0.118333	NRXN1
cg18696348	0.0141088	0.101667	-
cg09396850	0.0141483	0.167	ATP11A
cg16181043	0.0142131	0.105333	HLA-C
cg18693051	0.0144323	-0.106	SBNO2
cg12072822	0.014567	0.106333	-
cg24792272	0.0145684	-0.159	MCM4;PRKDC
cg07500915	0.0146459	0.102333	C8orf37-AS1
cg19390658	0.0148683	0.128667	GARS
cg01617617	0.0149311	0.104333	EPHA6
cg20151982	0.0150075	0.107333	-
cg01381994	0.0150271	0.109667	-
cg11601375	0.0150431	0.114667	KRT6B
cg08644371	0.0150507	0.106333	-
cg11609914	0.0152685	0.112	USH2A
cg22772010	0.0153635	-0.121667	LYRM1;DCUN1D3
cg00427023	0.0153889	-0.103	-
cg04814317	0.0154486	0.113667	-
cg05444103	0.0155489	0.112667	-
cg13987110	0.0156447	-0.108333	-
cg21653369	0.0156572	0.103	-
cg21195277	0.0157366	-0.118333	C6orf10
cg14945181	0.0157408	0.103333	FUT8
cg01210111	0.0159477	-0.141333	STRN
cg01168914	0.0160998	0.122333	ZNF430
cg14205800	0.0162036	0.105333	MIR3661;PPP2CA
cg22786869	0.0162288	0.121333	CCSER1
cg19724485	0.0162758	0.127	OR5T2
cg08203569	0.0163452	-0.114667	ZNF836
cg02178401	0.0164151	0.111	-
cg14030511	0.0165397	0.104	-
cg21991591	0.0165874	0.105333	PCDH9
cg18833720	0.0165939	-0.102333	MIR7846;TNFRSF1B
cg04680247	0.0166215	0.117333	ASXL2
cg22937354	0.0166362	0.103333	OR5D16
cg01188170	0.0167043	-0.108	ANKIB1
cg19074761	0.0167578	0.136333	-
cg13416026	0.016764	0.119	-
cg27302293	0.0168443	0.102	PCLO
cg24473586	0.0169198	0.103	-
cg20145348	0.0169966	0.11	-
cg12043303	0.0170634	0.101667	LOC101929645
cg18275850	0.0170946	0.102	TFPI
cg02872018	0.0172075	-0.133	-
cg17411118	0.0172147	0.116	-
cg20469421	0.0172384	0.106667	-
cg07813965	0.0172686	0.175	IFRD1
cg23113826	0.0172722	0.101	LIPI
cg03395990	0.0173445	0.106667	GAP43
cg11167615	0.0174034	0.103333	-
cg08938155	0.0174542	-0.127333	TBCA
cg20328620	0.0176466	-0.112	DNM2
cg04824469	0.0177076	0.107	-
cg25961292	0.0177565	-0.111	RAB6A
cg14586223	0.0178254	0.113333	-
cg07128156	0.0178373	0.101	LINC00381
cg01754041	0.0178598	-0.139333	SAA3P
cg16325326	0.018134	-0.114333	ZYG11B
cg06737870	0.0182777	-0.100667	PHACTR4
cg05776336	0.0183148	-0.142667	CP
cg06969250	0.0183482	-0.141667	C12orf10
cg07300976	0.0183909	-0.107	TRIM27
cg11615066	0.0184249	-0.102	HMG20B
cg10332715	0.0184598	0.125667	HNRNPU
cg17247416	0.0185141	-0.103667	GP2
cg21219617	0.0185419	0.106667	-
cg24644026	0.0185448	0.102333	-
cg23296350	0.018597	-0.11	-
cg13180722	0.0185997	-0.108667	-
cg22428145	0.0186098	0.102333	-
cg00116616	0.0186156	-0.115333	-
cg19563237	0.0186322	-0.107	TLR6
cg17019362	0.0186355	0.103667	PDE3A
cg23185061	0.0186736	0.112	PTPN4
cg23766996	0.0187881	0.103333	GRM3
cg04895321	0.0188108	-0.102	NMT2
cg04331604	0.0188117	0.123333	-
cg09530267	0.0188133	-0.102667	-
cg22003512	0.0188477	0.107	CDK14
cg18963535	0.0189076	-0.112667	-
cg08660167	0.01903	0.106667	-
cg02359899	0.0191466	-0.106667	CLN3
cg13664549	0.0192031	0.100333	MATR3
cg09972436	0.0192409	-0.108	LCE3C
cg20009273	0.0192852	0.100333	-
cg22249292	0.0193939	0.113667	-
cg10958487	0.0195004	0.108	-
cg17123560	0.0197669	0.109333	-
cg19779488	0.0198987	0.101667	UBTD2
cg25975347	0.0199523	0.101333	-
cg09095363	0.0199829	0.107333	-
cg01449756	0.0200686	0.109	-
cg04854073	0.0200906	0.111	-
cg19857273	0.0201223	0.112333	-
cg00918179	0.020175	-0.109667	HNRNPM
cg20031082	0.0201752	0.102	-
cg20550537	0.0202402	-0.100667	-
cg20445254	0.0205018	0.104	-
cg15288874	0.0205225	-0.11	GALNTL4
cg18902057	0.0206542	-0.101333	ZC3H18
cg10350263	0.0207648	-0.102333	-
cg15327539	0.0209283	0.109333	CCDC102B
cg26243406	0.0210542	0.100667	CCDC102B
cg07831657	0.0210987	-0.128333	-
cg10267007	0.0212221	0.103333	-
cg25934800	0.0213859	0.147667	-
cg09142476	0.021446	0.102	-
cg26774602	0.021453	0.131333	FGF14
cg05161930	0.0214914	-0.1	PRR24
cg04085896	0.0215367	-0.103333	-
cg27533635	0.0216458	0.137667	RMST;MIR1251
cg26258078	0.0216499	0.118667	-
cg12286159	0.0216505	0.106	-
cg23056286	0.0218303	-0.101333	ID3
cg04217082	0.0219403	-0.100667	EIF4EBP1
cg22178983	0.0219796	0.108667	LINC00989
cg22290048	0.021987	-0.111667	TTC6
cg19903294	0.0224643	0.123333	-
cg08310744	0.0225045	-0.105	TMPRSS11F
cg06022698	0.0225474	0.112667	RFX6
cg00641207	0.0226322	0.115667	-
cg02153340	0.0227281	0.114667	-
cg05305993	0.0228368	-0.113667	COQ7
cg24116520	0.0229241	0.112	MRGPRX1
cg21945188	0.0230505	-0.101333	ZC3H4
cg15409440	0.0232119	0.136	-
cg15781823	0.0232808	0.112667	-
cg18592942	0.0233218	0.123	-
cg12891971	0.0234071	0.102667	GUCY1B2
cg11793689	0.0234419	0.100667	ROBO2
cg17100151	0.0235574	0.134	-
cg13372488	0.0235887	0.162	KCNT2
cg12305060	0.0236712	-0.125	-
cg17188360	0.0237853	0.113667	-
cg19044496	0.0238736	0.101	-
cg20985980	0.0239646	-0.100333	SNHG3;SNHG3-RCC1
cg18496781	0.0241557	0.101	-
cg04672538	0.024246	-0.100667	ARSG;SLC16A6
cg09866757	0.0242634	0.112333	BARHL2
cg04231905	0.0243453	0.103667	MCTP2
cg11815449	0.0243555	0.101	-
cg20610155	0.0243924	0.101667	IMPG1
cg00630480	0.0244589	0.132	SLCO4C1
cg19606290	0.0246472	-0.111333	MIR520B
cg09357393	0.0249985	0.120333	-
cg20923245	0.0250216	-0.1	TXNRD1;EID3
cg00869069	0.0252385	0.116667	-
cg05234681	0.0252771	0.109333	-
cg11209892	0.0252948	-0.115	LOC286016;TNPO3
cg26441340	0.0253602	0.11	-
cg10741418	0.0254697	-0.104667	-
cg13858885	0.0257951	0.105333	C6
cg15513137	0.02586	0.100333	SCN2A
cg03629497	0.0259549	0.109	CSMD3
cg23309360	0.0259951	-0.128	-
cg27405903	0.0260362	0.100667	SGCZ
cg06563604	0.0260576	-0.103333	-
cg27218702	0.026085	-0.107667	-
cg06228828	0.0261012	0.121	DLEU2
cg19887462	0.0261052	0.108667	PLXNB1
cg24397768	0.0263347	0.121333	-
cg17445313	0.0263785	-0.101667	RAD52
cg20961991	0.0266064	0.106333	CALCRL
cg09233112	0.0266413	-0.102	-
cg10823470	0.0267197	0.128333	-
cg12536349	0.0268653	0.11	REG3A
cg26682641	0.0271029	0.111333	-
cg10346364	0.0272207	-0.130667	LOC100130987;CLCF1
cg02063166	0.0273654	0.103667	CNR1
cg10516159	0.0276492	0.106	-
cg23732978	0.0278465	0.102333	GNASAS;GNAS
cg06099975	0.0279201	0.101667	LOC101927359
cg24426365	0.0279764	-0.106333	-
cg14399018	0.0281942	0.127667	GRM8
cg18814941	0.0282137	0.118	-
cg25254169	0.0282332	0.103333	-
cg06569725	0.0283041	0.106667	LURAP1L
cg17034780	0.0284347	0.102333	-
cg25655069	0.0285374	-0.129333	SPR
cg24499701	0.0289715	0.106667	-
cg22466425	0.0291577	-0.113667	HSPA1L;HSPA1A
cg17530782	0.0292669	0.101	RNF213;LOC100294362
cg00908027	0.0295012	-0.122	USP10
cg03689380	0.0297628	0.117333	-
cg25043205	0.0298192	-0.101333	CDH2
cg18127012	0.0298382	0.11	-
cg05036715	0.0298553	0.117	-
cg13757735	0.0303688	-0.121	PTGES3
cg08754015	0.0304467	0.105667	-
cg03473809	0.0304616	0.113333	LRAT
cg17215065	0.0305604	-0.108	PMCHL2
cg04096697	0.0306217	0.131	-
cg07839533	0.0306828	0.111333	HTR1A
cg02318043	0.0307023	0.103333	-
cg25400948	0.0309216	0.199	GPSM3
cg12733306	0.0311014	0.100667	ROBO1
cg22233356	0.0311471	0.104	-
cg18449734	0.0313558	0.104	CLEC4GP1
cg01326123	0.0315087	0.100333	-
cg13207183	0.031515	0.118333	KCNH1
cg18789554	0.0316159	-0.101	-
cg10181075	0.0318513	0.105333	ITGB1
cg06633573	0.0321682	-0.1	ATXN1
cg04324999	0.0321983	-0.104	-
cg18717843	0.032277	0.109667	-
cg08044345	0.032332	0.101333	-
cg08975121	0.032602	0.138333	-
cg17848348	0.0328549	-0.109333	ILF3
cg06102129	0.0329014	-0.106	CHTF8
cg24470734	0.032977	-0.138333	SLFN12
cg01520985	0.033117	0.103667	-
cg26543657	0.0333931	0.127667	GRRP1
cg09139141	0.0333959	0.122	-
cg18019938	0.0333988	0.102	WDR49
cg13750180	0.033461	-0.117667	ZNF815
cg07455318	0.0335422	-0.113	CCDC88C
cg16097759	0.0335605	0.108667	ROBO1
cg00341906	0.0336575	0.107	-
cg17018177	0.0337632	0.159333	LOC101928622
cg22228737	0.0338756	0.124	FAM190A
cg16253132	0.0338807	-0.101333	RHOC
cg19628988	0.0341396	-0.123333	CXXC5
cg19751098	0.0341462	-0.105333	TICAM1
cg07541559	0.0342195	-0.110333	ABTB2
cg16801161	0.0346145	0.101	-
cg01804757	0.0347205	0.101333	KCND2
cg09157393	0.0350211	-0.109333	-
cg04221355	0.035077	0.101667	BRE;RBKS;LOC100302650
cg00029922	0.0351463	-0.117333	-
cg07602311	0.0352139	-0.108667	WSB2
cg19984499	0.0353908	0.115667	-
cg06833613	0.0365034	0.116	ABR
cg21803927	0.0366788	0.112333	SGCZ
cg13013622	0.0368732	0.109333	-
cg09257975	0.0369437	-0.122	HSPA1B
cg05444312	0.0369477	0.101	HIST1H2BM;HIST1H2AJ
cg13132358	0.0370386	0.101333	MGAT4C
cg14063772	0.0370425	0.103333	-
cg01052723	0.0371302	-0.104	ANKRD20A2;ANKRD20A3
cg13041244	0.037813	0.101667	-
cg18441950	0.0379408	-0.103	-
cg00244267	0.0379416	-0.101667	SEMA6B
cg14906905	0.03801	-0.108	ZNF784
cg01732538	0.0383791	-0.139667	-
cg00566450	0.038433	0.108	-
cg01278975	0.0384593	0.141333	MDGA1
cg05612984	0.0387689	0.105333	GALNTL6
cg05932762	0.0389172	0.108333	ZNF521
cg12179765	0.0392772	0.102333	CRISPLD1
cg02771260	0.0393398	0.109	MS4A3
cg20112774	0.0393948	-0.113667	-
cg27326208	0.0397024	0.110333	-
cg22655274	0.039712	0.116333	-
cg05660005	0.0404619	-0.106667	RBM8A
cg06788850	0.0404632	0.120667	ARHGAP32
cg07881040	0.0405264	0.132333	-
cg00340457	0.0408956	0.113667	-
cg13441378	0.0410601	0.116	TAGLN3
cg22144284	0.0414625	0.106333	-
cg07260806	0.0414812	0.100667	-
cg09952620	0.0418115	-0.118333	C19orf53
cg11605861	0.0420648	0.128	C4orf22
cg05590196	0.0422363	0.142333	KIAA1522
cg23531968	0.0425896	0.102333	-
cg27511206	0.0426889	0.101333	-
cg16401314	0.0427817	0.107333	GABRB1
cg23558842	0.0428187	-0.106667	CALCB
cg27029238	0.0428927	-0.115333	BRUNOL5
cg22605643	0.0429158	0.124	RGS4
cg12312923	0.0431622	0.107667	-
cg25314989	0.0436605	0.100333	-
cg26009180	0.0443741	0.108333	SOX6
cg03833216	0.0444116	0.1	-
cg22202944	0.0446384	0.100667	NRXN1
cg10625352	0.0454314	0.103	-
cg17202948	0.0461308	-0.109333	NAT9;TMEM104
cg13514252	0.0466516	0.108	-
cg23639565	0.0474673	-0.106	CAP1
cg05364170	0.0481989	-0.129667	DENND2A
cg04713170	0.0483398	-0.132	NUP88
cg08675147	0.0491929	0.102333	TFEC
cg10082602	0.0493077	0.107333	-
cg08609896	0.0494222	-0.100667	-
cg26870725	0.0495825	-0.103333	MAST1

## Sheet: DMGs of 72h VS Control
CpG ID	P.Value	Beta.Difference	Gene_Symbol
cg00007205	0.0176445	0.103	MAPK10
cg00016439	0.000441964	0.112	ST8SIA3
cg00038503	0.00616813	0.103667	TNIP3
cg00055945	0.00291493	-0.134667
cg00094595	0.0012155	0.110333
cg00102176	0.00782578	-0.114333
cg00102327	0.00364051	-0.105333
cg00118158	0.004052	0.118	AFF3
cg00133657	0.0039824	-0.109
cg00150952	0.0182916	0.109667
cg00156230	0.00464117	-0.117	CCM2
cg00160777	0.00245001	0.122667	CHP2
cg00170868	0.00140563	0.106667	ATP13A4
cg00210002	0.00109634	-0.104333	EHMT2
cg00213616	0.010112	0.108
cg00241558	3.71e-05	0.228
cg00241731	0.00145865	0.120333	LOC102724776;MAP9
cg00244267	0.0326542	-0.106667	SEMA6B
cg00253680	0.000771477	0.142	LINC00161
cg00275272	0.000685269	0.173333
cg00320625	5.55e-05	-0.110667	MRPS18B;PPP1R10
cg00325383	0.00474579	0.108333	LOC102724201
cg00325685	0.00228117	0.135333	VRK1
cg00329429	0.00102787	0.115667
cg00355699	0.0023292	0.122
cg00370173	0.0244061	0.102667
cg00402533	0.00174236	0.123667	HECW2
cg00446046	0.00464094	0.114667
cg00458927	0.00132549	0.193667	CCT4
cg00459445	0.00455724	0.106667	GLCCI1
cg00460323	0.000644589	0.135
cg00476327	0.000419634	0.170333	ARSB
cg00476986	0.00859519	-0.102667	TAPBP
cg00488784	0.00291382	-0.110333
cg00504123	0.00600586	0.112333
cg00514684	4.1e-05	-0.108333	TNK2
cg00517092	0.00341674	0.110667
cg00518941	0.00103598	-0.106	PRKCE
cg00524486	0.00867729	0.110333	MUC5B
cg00531949	0.00172809	0.126333
cg00546844	0.00510981	-0.114	DECR2
cg00547414	0.0085057	0.104333	NCRNA00081;SHOC2
cg00549822	0.00536344	0.132	DZIP1
cg00565660	0.000269701	0.117333	GPC6
cg00570881	4.58e-05	0.166667	ZBTB20
cg00576421	0.0140988	-0.143667
cg00581979	0.00615565	-0.136333	PRR24
cg00583780	0.00332136	0.103
cg00601429	0.01663	-0.102	RNF4
cg00620234	0.00232874	0.129333
cg00629688	0.00735371	0.108	GRIA4
cg00630480	0.00777374	0.127333	SLCO4C1
cg00635343	0.000471444	0.101667	LOC642597
cg00638491	0.00300401	0.113	TYW1B
cg00647173	0.00195532	0.145
cg00655089	0.00059434	0.158667	FMN1
cg00658367	0.00302765	0.136667
cg00668749	0.00522809	-0.116	HAS3
cg00676643	0.00143806	0.117333	MAPKAP1
cg00677455	0.00179415	-0.104	CTDSP2
cg00685291	0.0072709	0.100667	ASPG
cg00701940	3.68e-05	0.149667	MGAT4C
cg00706683	0.000773049	0.107333	ECEL1P2
cg00712181	0.00130976	0.16	COL13A1
cg00721300	0.00187804	-0.140333	KSR1
cg00730203	0.000361848	0.125	MGAT4C
cg00742587	0.00129122	0.107
cg00746233	0.0172247	0.11	LOC101927619
cg00762354	0.00456855	0.100667	CEP350
cg00762705	0.000714129	0.171667	CRIM1
cg00769161	0.0161546	0.101667	AGAP2
cg00769796	0.00483819	0.115667
cg00782174	0.000111842	-0.165	SLC1A5
cg00786611	0.010208	-0.115333
cg00797647	0.00893516	0.107
cg00810173	0.00233562	0.112333
cg00818668	0.000350205	0.152333
cg00831247	0.00555762	0.110667	LOXL3
cg00832924	0.021204	0.125333	CTTNBP2
cg00835031	0.00978502	-0.101667	ZNRF1
cg00844192	0.00113114	0.113333	NOP58
cg00850441	0.000633118	0.101	PDE1C
cg00850470	0.00944209	0.104
cg00876837	0.00506833	0.102667	MRC1
cg00882026	0.00804766	0.113667
cg00883326	0.00635503	0.102667
cg00885788	0.000182358	0.140667
cg00888249	0.000726687	0.123667	GALNTL6
cg00893522	0.00263378	0.122
cg00905576	0.00273711	0.103
cg00929088	0.000546695	0.104667	COL9A1
cg00945571	0.0119885	0.127667
cg00956193	0.0102584	-0.121
cg00958100	2.3e-05	0.131
cg00967316	0.00160575	0.112333	PPP1R3A
cg00977511	0.000229852	0.136667	NEGR1
cg00979572	7.77e-05	0.155667	ODF3
cg00983697	0.00136779	0.134667
cg01000576	0.000763006	0.128333	TNR
cg01001241	0.0267416	-0.144667	ZDHHC5
cg01006609	0.00386912	0.117	ASPA
cg01013857	0.00980581	0.114333	MGAM
cg01028964	0.00835801	0.104
cg01029985	0.000316778	-0.113667	SERTAD1
cg01040700	0.00440754	0.103
cg01043158	0.0047961	0.103
cg01080012	0.00913269	0.114
cg01087690	0.00106103	0.120667	C11orf39;NTM
cg01125617	0.00107668	0.131
cg01130886	0.00740943	0.107333
cg01137047	0.0120116	0.155333	SERPINB6
cg01145131	0.000707956	0.141333	RERG
cg01147567	0.00056212	0.120333
cg01150105	0.00823834	0.123	NAALADL2
cg01150226	0.00410019	0.122333
cg01157046	0.00179398	0.109	SGPP2
cg01169732	0.0014766	0.136333
cg01169733	0.00298671	0.109333
cg01180772	0.00503417	-0.103	CYTH2
cg01206193	0.00166908	0.144
cg01206335	0.00636398	0.116667
cg01225764	0.00471312	0.100667
cg01227774	0.00137852	0.114
cg01228357	0.00176856	-0.109667
cg01240072	0.00200645	0.120667
cg01248598	4.25e-05	0.119
cg01255465	0.00335989	-0.116667	BAT3
cg01257185	0.00363003	-0.123333	UBASH3B
cg01264438	0.00662	0.101667	GRXCR1
cg01294756	0.00250214	0.132	LINC01256
cg01297020	0.0158302	0.102667	DAOA
cg01299279	0.00455961	0.107	C18orf1
cg01300623	0.00981629	0.110667	OSBPL10
cg01302424	0.00283271	0.102
cg01313170	0.010769	-0.107667
cg01318078	0.0226589	0.119667
cg01329005	0.0136409	-0.109333	BST2
cg01354411	0.0075053	0.128333
cg01354510	0.000284328	0.172333	FEZ2
cg01382049	0.00457108	0.101333	GALNT9
cg01400401	0.00038241	-0.117	MIR7-3;C19orf30
cg01402714	0.000151501	0.159333
cg01409693	0.00279849	0.102
cg01447263	0.00507503	0.106	ACYP2
cg01449756	0.00515725	0.144333
cg01490994	0.00102702	0.100333	PCDH9-AS2;PCDH9
cg01507563	0.00104776	0.112333	RGS5
cg01512654	0.00336817	0.102
cg01532230	0.0148517	0.115667	PCDH7
cg01573804	0.00976521	-0.117333	ZBED6;ZC3H11A
cg01586959	0.00609973	0.105
cg01587818	0.0112044	-0.130333	RPL17-C18orf32;RPL17;SNORD58A
cg01599770	0.00301901	0.103	PDE4B
cg01607232	0.00915031	0.128	LSM2
cg01610639	0.00462359	0.117
cg01610979	0.0216224	0.113
cg01630362	0.000348922	0.144667	NADSYN1
cg01632800	0.00356713	0.108333
cg01653532	0.00103362	-0.132333	YPEL2
cg01656216	0.000136446	0.161333	ZNF438
cg01694476	0.000330116	-0.111	MED16
cg01704040	0.00281814	0.159667
cg01733438	0.00458934	-0.135	2021-09-09
cg01749742	0.01151	0.101
cg01754041	0.0454594	-0.137333	SAA3P
cg01761662	0.000928914	0.120667	POU2F3
cg01763692	0.0211473	0.102333
cg01791229	0.0011875	0.130667
cg01793651	0.0295541	-0.121333	ZNF608
cg01799667	0.00328529	0.162667	KAT7
cg01813334	0.00790962	-0.114333	EIF3B
cg01816258	0.000315333	0.112333	PKHD1
cg01824625	0.000301063	0.108333	EPHA3
cg01828169	0.0187924	0.119
cg01830053	0.000303287	0.11
cg01841825	0.00446477	0.120333	DCC
cg01856134	0.00169921	0.116333	SDR16C5
cg01861613	0.0152126	0.119667	RNF182
cg01868752	0.00784747	-0.129	CNTNAP2
cg01868838	0.0015316	0.133667
cg01878437	0.00206556	0.114	ZBTB41
cg01887280	0.00175319	0.172	AMPH
cg01923690	0.000126263	0.135333
cg01933871	0.000293072	0.105667
cg01934596	8e-05	0.13
cg01943987	0.00587488	-0.114333	ARHGAP15
cg01955322	0.00355684	0.100667
cg01963059	0.00891134	0.106667	C1orf161
cg01985465	0.00676301	0.102	GPC5
cg02006488	0.0103924	0.101	EYS
cg02009358	0.00405373	0.111667	RBMS3
cg02010462	0.0039178	-0.105	ROR1
cg02015053	0.0120477	0.150667	EIF3J
cg02017417	0.00234687	0.115	IBA57
cg02030460	0.000352085	0.125	PROX1
cg02048377	0.000924382	-0.155	PLXDC1
cg02057999	0.00194053	0.115	LOXHD1
cg02075854	0.0270481	-0.100333
cg02090742	0.00559183	-0.134333	C17orf79
cg02100294	0.00351498	0.136	SH3GL2
cg02106208	0.00247436	0.108
cg02110592	0.00219733	0.124333
cg02110991	0.00688278	0.119	PDE4B
cg02164656	0.00531951	-0.105	FER
cg02209488	0.0035639	0.111333
cg02216535	0.000526261	0.105333
cg02224372	0.00753891	0.113333	SHANK2
cg02245488	0.000860251	0.131667	NAALADL2
cg02259632	0.000418235	0.156	CNTN5
cg02264206	0.00374932	0.105333
cg02264696	0.0292323	0.108333
cg02265105	0.00932213	0.109333	EDIL3
cg02273079	0.00880013	0.110667
cg02276665	0.0214499	0.112	CTNNA1
cg02289096	0.000410351	-0.104333	PAK6
cg02296029	0.000978307	0.136667
cg02297110	0.00197311	0.109333	DMTF1
cg02299328	0.00950378	-0.109	RAPGEFL1
cg02301514	0.00211653	-0.102333	FAM26D
cg02303784	0.00013053	0.103667
cg02314019	0.00714331	0.101667	PTPRM
cg02328102	0.00192277	0.13
cg02329143	0.00285198	0.105333	MORC1
cg02333649	2.75e-05	0.117667	CDC45L
cg02354913	0.000269167	-0.116667	SNORD127;PRPF39
cg02360928	0.00637044	0.109667
cg02373493	0.00421393	0.100333	C7orf34
cg02379549	0.0109926	0.104	C6orf89
cg02387612	0.0040261	0.102667	OR8H3
cg02389555	1.87e-05	-0.102667	TRIM27
cg02393835	0.0341075	0.113667
cg02395069	7.81e-05	0.154
cg02414909	0.00107751	0.115333	VWC2
cg02432022	0.0138693	0.102
cg02458516	0.0237639	0.113333	ZMAT4
cg02461406	0.000859662	0.137333	CSRNP3
cg02462562	0.011932	0.121
cg02471310	0.00183902	0.129	BMPR1B
cg02483977	0.00532969	0.113	MAGI2
cg02485480	0.000233021	0.159
cg02494911	0.0381671	-0.114667
cg02515217	0.00145684	-0.125	MIR21
cg02518049	0.00658075	0.104
cg02526330	0.00368587	0.114	NIPAL3
cg02529683	0.00115247	0.134667	EEA1
cg02529842	0.00385143	0.122333
cg02535733	0.00109186	0.138667	HMGCR
cg02554168	0.00105432	0.108	KIAA0748
cg02570298	0.0194859	0.115333	OLFM4
cg02572713	0.00154463	0.129
cg02581151	0.0206755	0.100667	AGBL4
cg02610157	0.00147669	0.109333
cg02623607	0.0198784	0.104
cg02632822	0.00634513	0.108667	LOC647309
cg02639650	0.0070473	-0.101333
cg02640604	0.0157315	-0.117	QPRT
cg02643971	0.0151843	0.102333	KCNJ16
cg02668624	0.00643124	0.136333
cg02671445	0.00140854	0.140333
cg02681163	0.0125727	-0.100667
cg02703816	0.00713108	0.154667	C3orf24
cg02746900	0.00249403	0.100667
cg02757491	0.000845943	0.115667
cg02763611	0.000917898	0.14
cg02768760	0.0123013	0.100667
cg02778237	0.0135701	0.110667
cg02784486	0.00124658	-0.136333	MAP3K4
cg02789485	0.000114569	0.127333	GLIPR1L2
cg02794358	0.00108757	0.162667	SPTBN1
cg02797747	0.0373666	0.103
cg02799565	0.00358593	0.120333
cg02801203	0.0114406	-0.109333	HLCS
cg02810304	0.00433736	0.109333	HRNBP3
cg02819992	0.00331806	0.130333
cg02827527	0.00379276	-0.107667
cg02836529	4.73e-05	0.126	NEUROD1
cg02836849	0.0267615	0.102667	EYA1
cg02838040	1.19e-06	0.304333
cg02842293	0.0312312	0.107333
cg02846963	0.00163569	0.116333
cg02859537	0.00515435	-0.104667	AKT1S1;TBC1D17
cg02859992	0.00134817	0.129667
cg02872868	0.0023382	0.116667	SORBS2
cg02883407	0.00203343	0.106667
cg02886838	0.00266637	0.113	SYNE2
cg02890960	0.0032552	0.124333	HYAL4
cg02908609	0.0156135	0.129667	DNAJC9;DNAJC9-AS1
cg02959285	0.00692992	-0.145	HIST1H2AE;HIST1H2BG
cg02964632	0.00712871	0.103667	UBR3
cg02995319	0.00226215	-0.101333	HCAR1
cg03013230	0.00151007	-0.135	IL4I1
cg03024187	0.0100234	-0.114333	KRT7
cg03031983	0.00021486	0.172
cg03090621	0.0077544	0.102667
cg03097516	0.00202829	0.112333
cg03102879	0.00133653	0.123333	SCNN1B
cg03103611	0.000415813	-0.132	UTP11L
cg03108373	0.00819363	0.121	ZNF804B
cg03114584	0.000235856	0.131
cg03115308	0.00246752	-0.108667
cg03128522	0.000481573	-0.165333
cg03130877	0.00521024	0.12	SLC16A7
cg03133038	0.00171263	-0.145667	ZFR2;MIR1268A
cg03151640	0.000321968	0.14	CPE
cg03180819	0.00186472	0.137333	SCN3A
cg03221819	0.0244763	0.119333
cg03253385	0.00145772	0.129	PDE6H
cg03254538	0.00860801	0.120333
cg03267912	0.0010931	0.111667
cg03272147	0.00123692	0.103667
cg03277515	0.00236661	0.108667	PGLYRP4
cg03291481	0.000285043	0.117333	OR52E8
cg03291837	0.00126551	0.106667	XYLT1
cg03291956	0.00235616	0.115
cg03296929	0.00393662	0.138667	IBSP
cg03310376	0.000164088	-0.156667	SYN2
cg03314137	0.00108234	0.113333
cg03322262	0.0303655	0.103333
cg03338633	0.00123696	0.105333
cg03342149	0.00409059	0.114	POTEC
cg03344433	0.000726298	0.152333
cg03363834	0.019282	0.101667
cg03366792	5.59e-05	0.112667
cg03368046	0.00063254	-0.146	FAM186A
cg03379064	0.00635306	0.113333	CD274
cg03402259	0.00115065	0.103667
cg03407562	0.0035232	0.104
cg03408359	0.0159503	0.119	ANO4
cg03428361	0.00576325	0.118
cg03432275	0.00338962	0.1
cg03435439	0.00520357	0.103333	PDE4B
cg03461110	0.015214	-0.105667	FOXK1
cg03467706	0.0222829	-0.163333
cg03471705	0.00164239	-0.127	GTF2A1
cg03473809	0.000481015	0.182667	LRAT
cg03489553	0.00123943	0.136333
cg03494487	0.00217985	0.117667
cg03501232	5.84e-05	0.191667
cg03518728	0.00165321	-0.135333	UBXN7
cg03525852	0.0117712	-0.104
cg03542468	0.00434558	0.120333	MIR1267;FAM155A
cg03555371	0.00154134	0.126
cg03602567	0.00350885	0.143667	OXGR1
cg03629497	0.000825143	0.115667	CSMD3
cg03637007	0.00420149	0.113333
cg03646354	0.00311877	0.117333	BSND
cg03651813	0.0108197	0.100667
cg03658236	0.00578812	0.117	STAB2
cg03662398	0.00396316	0.113667
cg03672203	0.00292517	0.12
cg03693321	0.00864046	0.110333
cg03700483	0.00233195	-0.107667	KXD1
cg03703111	0.0408801	-0.112333	NR2F1
cg03712659	0.0125994	0.107	DLG2
cg03761895	0.0029949	0.150667
cg03768744	0.0116382	0.100667	ADGRV1
cg03771456	0.000949107	0.115
cg03776176	0.00906898	0.113667	KIAA1549
cg03776800	0.0332009	0.126	DCHS2
cg03790366	0.00325109	-0.114	HIP1
cg03801310	0.00136737	0.106667
cg03813036	0.00183444	0.116	MAP7
cg03816680	0.000127911	0.156333
cg03860422	0.0127149	-0.102	GNA13
cg03880375	0.00839715	0.14	IL26
cg03895289	0.000280324	-0.101667	LOC441208
cg03898365	0.00193775	0.130333	OR10A4
cg03909356	0.00482919	-0.112333	2021-09-09
cg03922340	0.0189324	-0.104667	GPX1;RHOA
cg03935729	0.00990623	0.115667
cg03936701	0.00254325	0.122333	GMDS
cg03943000	0.0174208	0.105	C4orf19
cg03943357	0.0209114	-0.103333	PEX6
cg03979378	0.00431555	0.121667	ELFN1
cg03983597	0.00471278	0.102333
cg03990412	0.00589027	0.132667
cg03990478	0.000401483	-0.100667	HHLA3;ANKRD13C
cg04015122	0.000486034	0.100667	ADGRB3
cg04039957	0.000306053	0.127667	CLCN1
cg04042248	0.00222428	0.118
cg04075986	0.00532716	0.105
cg04080801	0.00211629	0.144333	SEMA6D
cg04085896	0.00459924	-0.103667
cg04094829	0.0053392	0.113667	CUX1
cg04106857	0.00951705	0.104333
cg04117798	0.00182111	0.127667
cg04125373	0.00514775	-0.105333	RELA
cg04141129	0.000471512	-0.132333	BICD1
cg04149381	0.0203934	-0.116333
cg04155644	0.0274128	0.110333	LOC100506122
cg04191142	0.0241375	0.110667	IER3
cg04204669	0.00109525	0.119	TH
cg04212450	0.000583391	0.124
cg04214817	0.00372147	0.106	SMARCD1
cg04217082	0.00529884	-0.140667	EIF4EBP1
cg04231905	0.0140248	0.106667	MCTP2
cg04236133	0.00458536	0.115333
cg04245104	0.006796	0.112333	NGF
cg04248298	0.0224517	-0.107667
cg04257238	0.00600944	0.108667
cg04284658	0.00158663	0.136	ESPNL
cg04324999	0.00827923	-0.114667
cg04326084	0.00844039	0.120333
cg04348254	0.000451431	0.138667
cg04350627	0.00108428	0.114333	SEMA3E
cg04369651	0.00101966	0.127333	MYT1L
cg04371288	9.8e-06	0.132667	MAP6
cg04387820	0.00204996	0.102667
cg04392895	0.00657846	0.116
cg04410632	0.000532696	-0.112	MCCC2
cg04411315	0.0013033	0.159333	LOC101927139;PDE4B
cg04442818	0.00010247	0.132667
cg04458919	0.00984752	-0.112333	CD36
cg04470344	0.00756241	0.102
cg04511182	0.00347926	-0.119333
cg04523791	0.00276814	0.142333
cg04534404	0.00226388	0.143667	KCNMB2
cg04551846	0.000814424	0.119333	ADGRB3
cg04555382	0.000462873	0.172
cg04558553	0.00781883	0.101333	UGT2B7
cg04560963	0.00101955	-0.125667
cg04562384	0.00816001	0.104333
cg04570798	0.00373122	0.105667	SORBS1
cg04579286	0.013179	0.116	POT1-AS1;POT1
cg04589523	0.00356435	0.114	DYTN
cg04596429	0.000918354	0.103
cg04598070	0.00578358	0.132
cg04600092	0.00192648	0.119	LOC93432
cg04655655	0.0449146	0.108333	LRP1B
cg04657684	0.00510534	0.123333	ELMOD1
cg04672538	0.0100013	-0.115667	ARSG;SLC16A6
cg04673524	0.00718344	-0.105
cg04677295	0.00998089	-0.107333	TM9SF2
cg04678934	0.00339072	0.125667
cg04689890	0.00649995	0.108333	RAD50
cg04694057	0.00280092	-0.106	SPATS2
cg04704898	0.00222602	0.105333	LOC101927948;LOC101927967
cg04728746	0.000463114	0.114667	ATRNL1
cg04732529	0.00224968	0.165667	LINC01473
cg04736217	0.0175036	-0.143	C6orf48;SNORD52
cg04739770	0.00152374	0.107667	CCDC110
cg04742405	0.000262569	0.117667
cg04777215	0.00370338	0.123333
cg04788396	0.000746457	0.121667	DNHD1
cg04792395	5.24e-05	0.132
cg04798695	0.00733658	0.113667	LOC101927100;TICAM2;TMED7-TICAM2
cg04819714	0.0184896	0.106667	FLJ32810;TMEM133
cg04824469	0.0136901	0.124667
cg04849320	0.00245862	0.105333
cg04858322	0.017594	0.101	RASA3
cg04873927	0.00873791	-0.104667
cg04890328	0.0142622	0.105333	LUZP2
cg04893733	0.000249263	-0.110333	TSHZ3
cg04897934	0.00385309	0.125333	SPAG16
cg04899874	0.000953574	0.147
cg04908280	0.0179116	-0.116	RBM16
cg04910647	0.00822053	0.113667	FAM171B
cg04910690	0.000259099	0.141333	CD164L2
cg04916309	0.00183283	0.133
cg04928577	0.0119003	0.108
cg04938345	0.000789163	0.133	TSPAN19
cg04959196	0.00125682	0.116	VARS
cg04991883	0.00133859	0.116
cg04997819	0.000310463	0.105333
cg04998212	0.000686973	0.123	LOC253573
cg04998702	0.0159279	0.101333	MEIS2
cg05009737	0.00275492	0.123	CDH18
cg05025727	0.0347052	-0.167667
cg05038963	0.000181918	0.151
cg05040360	0.0392096	-0.113667	MS4A6E
cg05091585	0.0101462	0.100333
cg05101019	0.000826562	-0.127	MIR4496
cg05109487	0.00986778	-0.13
cg05123845	0.0115678	0.109
cg05159589	0.00611173	-0.101667	RPL34-AS1
cg05160404	0.000239278	0.128
cg05164374	0.00355648	-0.12
cg05165050	0.000383878	-0.102667	TANC2
cg05181608	0.000433146	0.101667	GRIA2
cg05186239	0.000898688	0.133
cg05188967	0.0168293	0.107667	CADPS2
cg05195889	0.000453247	0.15	GRIN2A
cg05197191	0.0399404	-0.123333	JARID2
cg05198178	0.00385224	-0.104333	MRPL1
cg05198378	0.0140463	0.103
cg05215521	0.000808853	-0.133	ROR1
cg05216534	0.0187672	-0.129667	MIR548O2
cg05234681	0.00891571	0.105333
cg05251342	9.49e-05	0.135
cg05258935	0.00110781	0.123	MAP4K1
cg05265771	0.00139033	0.104667
cg05287206	0.000391958	-0.158	C19orf62
cg05287290	0.00860635	0.121667	ESRRG
cg05296770	9.19e-06	0.118333
cg05343665	0.000394528	0.152	EPS8
cg05344372	0.00236786	0.103
cg05349919	0.00151675	0.129
cg05362191	0.0139125	0.107333
cg05373293	0.0055365	0.104
cg05392844	0.00113427	0.137
cg05400823	0.00523694	0.104	CALCRL
cg05443163	0.014579	0.104667
cg05451385	0.00419602	-0.145333	LRCH3
cg05454731	0.000329575	0.155333
cg05462312	0.00238322	0.119	NTNG1
cg05478128	0.00929295	0.114333
cg05490881	0.014241	-0.109667	DLST
cg05507805	0.00937794	-0.106667	FHAD1
cg05511530	0.00171187	0.139667	MGAT4C
cg05522741	5.39e-06	-0.146667	JMJD8
cg05537267	0.00466493	0.112333	KDM4C
cg05553206	0.0463503	0.1
cg05588111	0.00498572	0.164667	NCRNA00081;SHOC2
cg05620326	0.00522598	0.101333
cg05624845	0.00628862	-0.131
cg05630725	0.0470969	-0.105667	SOX5
cg05638842	0.00360757	0.102333
cg05651442	0.00770256	0.122	ACVR1B
cg05664581	0.00560957	0.106	SOX2OT;SOX2
cg05670175	0.00857234	0.140667	OPN5
cg05686503	0.000276469	0.153	SERHL
cg05691311	0.00356157	-0.142
cg05706167	0.00408123	0.107667
cg05721417	0.0116925	0.101667
cg05728613	0.00819485	0.128333
cg05775289	0.00491977	0.101
cg05780139	0.002846	-0.130333	RPL23
cg05792786	0.00536658	0.103	C7orf57
cg05803533	0.00298037	0.104667	KRT74
cg05812697	0.0242253	0.11	AGBL4
cg05832041	0.00176222	0.119667
cg05843874	0.0256828	0.1	KRTAP22-2;KRTAP6-3
cg05844859	0.00320806	0.105667	NCRNA00119
cg05882969	0.00338865	-0.114333	SF3A3
cg05884023	0.00359768	0.110667	KRTAP19-3
cg05888917	0.0064585	0.12	BCAN
cg05905245	8.8e-05	0.145
cg05905482	0.00242718	-0.113333
cg05924080	0.00278731	0.104667
cg05928904	0.000899784	-0.114
cg05930586	0.00384312	0.106667
cg05935429	0.00109897	-0.127667	S1PR2
cg05945401	0.0054447	-0.107333	BAT1
cg05959464	0.00226261	0.100333
cg05966059	0.00520194	0.126667	UNC80
cg05979910	0.000250678	0.139667	TTLL5
cg05980942	0.00113789	0.11
cg05996538	0.0198133	0.106333	NOTCH4
cg06012748	0.000923543	0.124667
cg06013872	0.0046836	-0.113	SLC4A4
cg06018029	0.0031369	-0.109	PITPNC1
cg06022300	0.00605615	0.105333
cg06022698	0.00199626	0.155	RFX6
cg06034336	0.0167003	0.109
cg06036775	0.00140378	-0.127
cg06038028	0.00229213	-0.124667
cg06065608	0.00615583	0.103667	PACRG;PARK2
cg06067658	0.00386913	0.135	CADM3;CADM3-AS1;ACKR1
cg06070576	8.94e-06	0.134
cg06081482	0.00450368	-0.110667	ATM;NPAT
cg06097077	9.75e-06	0.188333	NLGN1
cg06099975	0.00122681	0.106667	LOC101927359
cg06105555	0.00810157	0.105333	FLJ22536
cg06111799	0.00133113	0.1	IFT57
cg06114171	0.00771711	0.129	DSCAML1
cg06118256	0.0134618	0.118667
cg06123169	0.0120018	0.105333
cg06130562	0.00246448	-0.105667	PMM2
cg06138966	0.00182162	0.107	MIR2113
cg06167037	0.00430405	0.144333
cg06171186	0.00770577	0.123	NEGR1
cg06171978	0.00632315	0.110667
cg06189986	8.49e-05	-0.122667	ZC3H4
cg06210081	0.00603752	0.114667
cg06218932	0.00626497	-0.110333	ZNF213
cg06226761	0.000996769	0.102333	STX7
cg06268237	0.010767	0.108333	CDKAL1
cg06303171	7.73e-05	0.127	FAM155A
cg06323837	0.0043918	0.112	C10orf35
cg06323845	0.0012708	-0.102333
cg06335054	0.00690785	-0.114	ARHGAP8;PRR5-ARHGAP8
cg06337541	0.00238555	0.124333
cg06343687	0.00432578	0.114
cg06350590	0.000247933	0.128667
cg06354774	0.00353252	0.102667	MIR6869;FKBP1A;FKBP1A-SDCBP2
cg06363485	0.00147859	0.114333
cg06369680	0.0418184	0.113333	C7orf72
cg06372353	0.0418593	-0.111	LSM6
cg06395700	0.000355118	0.120667
cg06398251	1.84e-05	-0.114	EIF4G1
cg06403535	0.000255859	0.153
cg06410104	0.00143923	0.100333
cg06421526	0.00715602	-0.110333
cg06438204	0.000297068	-0.118333
cg06440960	0.0156893	-0.107	SYT11
cg06450373	0.00137838	0.128667	CDH18
cg06466233	4.58e-06	0.144333
cg06466325	0.0040017	0.124
cg06466508	0.0129829	0.100333
cg06473288	0.00147227	0.117667	TAP1
cg06478481	8.93e-05	-0.115667	HMCN2
cg06482263	5.27e-05	-0.101667	ZNF548
cg06486190	0.00563547	0.100333	MDFIC
cg06488349	0.00234415	-0.112333
cg06499135	0.001092	0.137
cg06528160	0.00209409	0.151333
cg06535121	0.000144914	0.119667
cg06549863	0.00308181	0.109333	CPE;MIR1979
cg06554645	0.0196707	0.101333
cg06568710	0.00691888	0.102	SWAP70
cg06574436	0.00237728	0.103333
cg06588136	0.00740714	0.121333	CFH
cg06611455	0.000800304	0.12	FRMD3
cg06616741	0.000274127	0.116	ERBB4
cg06626733	0.00342168	-0.132	RAP1GAP2
cg06628744	0.00105192	0.101333	ANKS1B
cg06633573	0.0026911	-0.133667	ATXN1
cg06635351	0.0166906	-0.115667
cg06671146	0.0055466	0.121333	ZBTB20
cg06676119	9.82e-05	0.140667	PDE1A
cg06681689	0.0168127	0.117667	LINC00397
cg06692975	0.00170528	0.115667	MEOX2-AS1
cg06694132	0.000396874	0.148333	PDE4B
cg06705361	0.0178184	0.104	C6orf217
cg06705997	0.0015928	0.113	RBPMS
cg06749803	0.00064431	0.164333
cg06753057	0.0108055	-0.121333
cg06753901	0.00119256	0.135333	KIAA1486
cg06753949	2.18e-05	0.110667
cg06779086	2.83e-05	-0.103	INPP5F
cg06792742	0.00445982	0.107	C11orf71
cg06797880	0.0105928	0.114333	HHIPL1
cg06809153	0.000469	0.148333
cg06810084	0.00674503	0.127333
cg06820782	0.00126704	0.114333	DLG2
cg06833613	0.0150798	0.123667	ABR
cg06833709	0.0116518	-0.102333	LGI1
cg06855422	0.000137751	0.102667	GRID2
cg06862227	0.00339185	-0.153667	ARHGAP35
cg06864533	0.00456402	0.100667
cg06873805	0.00623733	0.115333	AGMO
cg06892868	0.0103691	0.125333	MGC14436
cg06908058	0.0070761	0.104	MMP16
cg06946021	0.000785321	0.11
cg06948242	0.00702987	0.103333	ZNF385B
cg06968155	0.00186105	0.104333	SLC22A5
cg06974684	0.0114185	0.106	ELOVL2
cg06975410	0.0162263	0.101
cg06999661	0.000454133	0.136	TMEM178B
cg07010373	0.000940016	0.134	SNORD113-1
cg07017615	0.00809247	0.123
cg07032292	0.0444856	0.105333	TNIK
cg07041119	0.00221982	0.128
cg07047815	0.00358028	0.110667	LSP1
cg07059704	0.012059	0.111333	ADH1B
cg07066569	0.0109288	0.111
cg07088372	0.0230081	0.119
cg07117772	0.00137243	0.122333	LDAH
cg07123796	0.00841727	0.102333
cg07126407	0.00641921	0.109333	GRIP1
cg07127225	0.0186673	-0.106	FCGRT
cg07143878	0.000732577	0.104333
cg07148716	0.0428112	0.11	GJB6
cg07157107	0.00375986	-0.142333	CHRNA6
cg07181702	0.00215212	-0.106	MIR21
cg07184887	0.00679594	0.105667	GBP7
cg07190914	0.0191326	0.102
cg07195224	0.00334432	0.105	AIM2
cg07207068	0.000630607	0.123667	NLGN1
cg07212067	0.00145902	0.128667	CDH2
cg07230959	0.00540004	0.131667	PLCXD3
cg07260806	0.000422105	0.128333
cg07262168	0.0017855	0.114667	RNF150
cg07263393	0.00205098	0.115333	GATA2
cg07264319	0.000230073	0.164	UCHL3
cg07270289	0.000950736	0.135
cg07279157	0.000215943	0.179333
cg07283795	0.000945048	0.128
cg07288713	0.00734709	0.122	SRGAP1
cg07305485	0.0215342	0.101667	BRE
cg07310351	0.00133921	0.115	HRASLS
cg07310677	0.01293	0.100333
cg07313980	0.00710881	0.124333	CTNNA2
cg07328569	0.00149671	0.118
cg07328696	0.00614611	-0.195667
cg07367593	0.000509994	0.114667
cg07371413	0.00048054	0.179333
cg07393014	0.000534007	0.109333
cg07399634	9.2e-05	0.136667	GNG2
cg07436896	0.00151115	0.123333
cg07439156	0.00232223	0.113	CREB5
cg07441953	0.00443395	0.109333	ODZ4
cg07442907	0.00039076	0.113333	NLRP1
cg07461161	0.00240982	0.111333	BRMS1
cg07474955	0.007192	0.134333
cg07479303	0.00158519	0.1	ESRRG
cg07506333	0.000909119	0.124333
cg07550727	0.00530615	0.146667	PARD3B
cg07563725	0.00777806	0.138667
cg07568203	0.00723595	0.106667	OR51B5
cg07577228	0.00101154	-0.126
cg07583848	0.000411753	-0.119333
cg07585739	0.00501768	0.103667	IGLON5
cg07590410	0.00978331	0.14	TSPAN8
cg07598686	0.00152615	-0.1	SNHG3;RCC1
cg07602311	0.00413397	-0.122	WSB2
cg07609535	0.000790447	0.104667
cg07617394	0.00201183	0.111333
cg07622201	0.00190548	0.132667	VWC2
cg07625205	0.0141963	0.122333
cg07638009	0.00233301	0.107667
cg07638338	0.00286557	0.123667
cg07645228	0.00255926	-0.108333	GTF2IRD1
cg07651080	0.00170863	0.124333	ROBO2
cg07653939	0.00449313	0.121333	GTDC1
cg07658508	0.0278751	0.108667	SLC26A1
cg07682059	0.000670184	0.122667	LOC101927156
cg07718535	0.00511818	0.108
cg07744616	0.00262172	0.119333
cg07753051	0.00155318	0.104667	SSTR3
cg07792589	0.00321756	0.106	TPO
cg07800170	0.00120954	0.107667	EPHA3
cg07808174	0.00195751	0.112
cg07810469	0.0483415	-0.102333
cg07813322	0.00861373	-0.12	OPRM1
cg07823056	0.00051115	0.108333	YIF1B;C19orf33
cg07823284	0.013676	0.102667
cg07830943	0.00307315	0.125
cg07845961	0.01451	0.107667
cg07856552	0.00404414	0.106
cg07866443	0.00139111	0.105333	FHIT
cg07881040	0.0258997	0.106667
cg07884168	0.00642763	-0.114667	SH2B1
cg07915722	0.00766077	0.126667
cg07915981	0.00691402	0.152
cg07923363	0.00436463	0.109	LAMP3
cg07929728	0.0114875	0.108
cg07972114	0.00502367	0.102
cg07972946	0.00188139	-0.117667
cg07974833	0.00670189	0.116	ADAMTS3
cg07981118	0.00029847	0.172	NLGN1
cg07985039	0.00987404	0.106333	NEK10
cg07985144	0.0102298	0.112333	MGAT4C
cg07988052	0.00067349	0.108667
cg07997575	0.0170978	0.122
cg08004685	0.000330457	0.141333	HRAT56
cg08007436	0.011601	0.106333	GMNC
cg08022830	0.0190194	0.142	INO80D
cg08023832	0.0073571	0.131333	COL21A1
cg08029068	0.000922379	0.113
cg08049061	0.00551326	0.104667	LY6G5C
cg08060018	0.000504106	0.124667
cg08061218	0.00109403	-0.140333
cg08071866	0.00506621	0.102	ADAM18
cg08115674	0.000804584	0.118667	MCHR2-AS1
cg08116137	0.0140198	0.118333	NAT8;ALMS1P
cg08134829	0.00598763	0.107	TMEM52
cg08142440	0.000588642	0.158667	LINC01499
cg08176386	0.0046369	0.107667	CALCA
cg08203845	8.5e-05	0.113333	C1orf21
cg08208299	0.0101836	0.111	PTPRR
cg08220377	0.000460333	0.132333	ADCY8
cg08229716	0.00102846	-0.132667
cg08234439	0.00323046	-0.112333	FAT4
cg08240539	0.0101715	-0.113333	FTSJ2;NUDT1
cg08250187	0.00324801	0.130667
cg08280054	0.010022	-0.11	AK9
cg08283200	0.0448522	0.123333	SOX5
cg08285698	0.00945776	0.117667	ADGRL3
cg08311885	0.00371568	0.116
cg08325662	0.000176616	-0.116	C14orf93
cg08336797	0.00730345	0.106333
cg08337513	0.000630725	0.128333	CEP85L
cg08359717	0.000316913	0.152333	ZBTB20
cg08360771	0.0103921	0.101	KCNJ5
cg08370869	0.0153011	0.101
cg08400933	0.00378421	-0.144333
cg08405073	0.0109212	-0.114333	CCDC159;TMEM205
cg08406035	0.0272384	0.100667
cg08412188	0.00334119	-0.113	GTF2I
cg08427820	0.00750759	-0.103333	CMIP
cg08448318	0.0085554	-0.114667	EIF2AK1
cg08448479	0.00175672	0.127333	ANK2
cg08449717	0.0194972	-0.103333	RHOT1
cg08462879	0.0075488	0.102	PDE4B
cg08484992	0.00446829	0.103333	CBFA2T3
cg08493921	0.00676818	0.102667
cg08507334	0.00184857	0.100667
cg08523438	0.000773584	0.173
cg08536358	0.00551229	0.110333	PDHA2
cg08547367	0.00389462	0.108667	MAGI2
cg08549026	0.00136913	0.106	RCSD1
cg08550283	0.0022952	0.118
cg08556479	0.00114607	0.100667	ADAMTS2
cg08567237	0.00511464	0.144667	OR8U8;OR8U1
cg08569608	0.0138465	-0.107333
cg08593940	8.47e-05	0.187333
cg08603991	0.00349947	0.104333
cg08610801	0.000372929	0.104667
cg08615604	0.000759828	0.114667
cg08617469	0.00752337	0.124333	LOC102723895
cg08621422	0.00535048	0.100333	LINC00613
cg08624472	0.0154698	-0.303667	ARPC1B
cg08649075	0.0242766	0.123
cg08660167	0.00761536	0.102667
cg08662074	0.0393196	0.135333	PAPPA
cg08687685	0.00152881	-0.113
cg08714041	0.0125514	0.125667
cg08722616	0.0104498	0.108333
cg08723268	0.0012226	-0.110667
cg08723913	0.000791124	0.132667	MIR568
cg08726598	0.0077528	0.108333	C12orf76
cg08728384	0.00909347	0.115
cg08732636	0.00321812	0.114667	PLCL2
cg08744654	0.0269477	-0.103333
cg08780218	0.00025387	0.113
cg08789145	0.00581156	-0.102333
cg08814544	0.000465779	0.140333	LINC00375
cg08856930	1.48e-05	0.267	LTBP1
cg08860835	0.000791818	0.126333
cg08870977	0.0129871	0.106333
cg08888022	0.00178042	0.133667
cg08891882	0.00341478	0.114	PDE4B
cg08898273	0.00684767	0.116
cg08907095	0.0119946	0.113333	DOK6
cg08908855	0.0336516	0.101667	NRSN1
cg08938155	0.00257667	-0.111	TBCA
cg08941098	0.00066892	0.137667
cg08943258	0.00324298	0.148667
cg08943293	0.00446766	0.104
cg08944114	0.0373684	-0.100667	NRCAM
cg08952300	0.00214836	0.131667	SNHG6
cg08960722	0.00450051	-0.115333	DAPK2
cg08968935	0.00435022	0.113333
cg08969198	0.00537263	-0.126333	RNU12;POLDIP3
cg08980489	0.000464696	-0.111
cg08986840	0.0326995	-0.101333
cg08992880	0.0117547	0.102667
cg09005886	0.00643854	-0.114	PTPRO
cg09010156	0.00133281	-0.106333	MVP
cg09019682	0.000704146	0.126333
cg09020001	0.00275391	0.118333	SNAR-G2;CGB2
cg09039287	0.00211482	0.107
cg09044585	0.00186479	0.137
cg09047457	0.00279045	0.163667
cg09056595	0.00859169	0.100667
cg09069577	0.00319812	0.12	PDE4D
cg09075209	0.00172115	-0.114	LDAH
cg09077048	0.0122784	0.101333	FHOD3
cg09077975	0.0126275	0.102333	AGBL1
cg09084733	0.00196056	0.118333	LOC100507175
cg09091429	0.0088475	0.117667	TMEM2
cg09095363	0.00549426	0.137
cg09122838	0.000493911	-0.13
cg09158035	0.00087122	0.110667
cg09162329	0.0146767	0.101333
cg09170513	0.00405248	-0.121	PRR5
cg09174717	0.0012406	0.116333	LRP1B
cg09176893	0.000739648	0.115
cg09177132	0.0399428	-0.110667	LRRC20
cg09180048	0.00243159	0.120667
cg09201467	0.00604436	-0.113	CRCP
cg09203857	0.0286181	0.122667
cg09205153	0.00201475	0.12	BMPR2
cg09206890	0.000399614	0.100667	CUGBP1
cg09211105	0.00692093	-0.130333	SLFN5
cg09213102	0.0266932	0.103333	CALB2
cg09222269	0.0330976	0.113667
cg09262666	0.0200894	0.119667
cg09262993	0.00662643	0.101
cg09264632	0.00552151	-0.115667	KIAA1109
cg09267763	0.00494234	0.124667
cg09291767	0.00384884	0.113
cg09301136	0.00284344	0.12
cg09303423	0.000318258	0.118	CCDC3
cg09303736	0.00624184	0.111
cg09309117	0.00214191	0.108
cg09313053	0.00161952	0.179	ZNF880
cg09318283	0.0086033	0.132333
cg09321762	0.0186816	-0.112667
cg09322114	0.00102962	-0.104667	C22orf30
cg09329564	0.0070858	0.108333	ESRRB
cg09408462	0.00191418	0.125667
cg09417617	0.00531761	0.115	PKIA
cg09421562	0.000175104	0.107	MPO
cg09424405	0.000123296	0.104333
cg09439444	0.00362212	0.113	NAALADL2
cg09444657	0.00482728	0.123667	PDE4B
cg09452147	0.000682299	0.131	STAM
cg09456065	0.00531183	-0.103
cg09458673	0.0014312	0.110667	GPR37
cg09466928	0.0127585	0.109667	GPC5-AS2;GPC5
cg09471817	0.000764787	0.144333	DCN
cg09472437	0.000514633	0.129333	CCDC141
cg09482308	0.00257327	0.149333	LOC550113
cg09514561	0.00162142	0.108667	BTNL2
cg09531389	0.000294831	0.143
cg09535960	0.000499854	-0.150333	LOXL2
cg09551984	0.00129727	0.108667
cg09556871	0.00254913	0.147667	MIR4423;WDR63
cg09563216	0.002736	-0.137667	C1orf51
cg09573197	0.000478139	0.139333	FILIP1L;MIR548G;CMSS1
cg09574217	0.00518862	-0.132667
cg09582536	0.0161563	-0.103	NTRK1
cg09602751	0.0424204	0.103
cg09603069	0.0023967	0.115333
cg09606343	0.000682242	0.132333
cg09606421	0.00258591	0.108333	HIVEP2
cg09611363	0.00189082	0.121	SDAD1
cg09612765	0.00136688	0.132	IQCA1
cg09614626	0.000513071	0.114333	C21orf131
cg09638421	0.000356365	0.144667	SYT14
cg09655230	0.000575443	0.157333
cg09655862	0.00116212	-0.104667	IVD
cg09658097	0.00157168	0.130333	CDCA2
cg09658678	0.000849966	0.101667	AGTR1
cg09698548	0.000570009	0.146	CA8
cg09701688	0.00122489	0.113333	NKAIN2
cg09705623	0.00813041	0.101667
cg09722632	0.00632709	-0.105667	NPHP3-AS1
cg09725157	0.000532917	0.152	FGF12
cg09731698	0.00513675	0.114667
cg09742465	0.000923637	0.135667
cg09745633	0.0220162	0.100333
cg09835908	0.000187201	-0.115
cg09861992	0.0142406	0.106667	OR12D3
cg09864690	0.0131229	0.100333	CADM2
cg09866757	0.00833148	0.138333	BARHL2
cg09895166	0.00419317	0.134333	LRBA
cg09903879	0.000166645	0.168667	EMP1
cg09904986	0.00269612	0.118667	LOC101928509
cg09914444	0.00116516	0.114333	DMBX1
cg09915298	0.00836496	0.110333	ADGRG6
cg09923234	0.0122326	0.104667	MMRN1
cg09941405	0.00067302	0.142333	HDAC9
cg09952620	0.00315244	-0.145667	C19orf53
cg09984602	0.00192173	0.113667	RORA
cg10013971	0.00827107	-0.108667	ANO8
cg10019537	7.95e-06	0.106333
cg10028136	0.00412574	0.103	CCDC141
cg10042618	0.000777455	0.113333
cg10045640	0.00290759	0.107333
cg10047106	0.00163726	0.137667
cg10090418	0.00402233	0.105	FAM49A
cg10090591	0.000924755	-0.133	CCDC84
cg10095954	0.0129943	0.132333	ATP2A3
cg10098794	0.000686293	0.103333	UGT8
cg10108994	0.00515276	0.105667
cg10110288	0.00118776	0.126333	IL6ST
cg10110998	0.019848	0.108667	DHX16
cg10126552	0.000167377	0.121667	GPC6-AS1;GPC6
cg10130564	0.00164162	0.121	TAGLN
cg10143827	0.0045015	0.104667
cg10159728	0.00426223	0.107667	ST14
cg10166044	0.0457365	-0.109667	TEX2
cg10166915	5.13e-05	0.157333
cg10196532	0.00138067	0.112333	RCBTB1
cg10201712	0.00168066	0.140667
cg10205753	0.0102148	-0.116	RGS20
cg10208561	0.00104829	0.123333
cg10208583	0.0124081	0.110333	PPP2R2B
cg10219793	0.000896721	0.105333	ETNK1
cg10234477	0.00231562	-0.100667
cg10247864	0.0131424	0.106	HIST2H2BF
cg10258817	0.00110977	-0.15
cg10267007	0.00463767	0.115667
cg10268776	0.00183981	-0.121333
cg10282224	0.0133249	0.104667	HNF4G
cg10298817	0.000123759	0.142667
cg10305875	0.00543619	0.14	TCF7L2
cg10319023	0.0325577	0.107	SEMA3C
cg10329393	0.0107762	0.108667
cg10332715	0.00538624	0.143667	HNRNPU
cg10334217	0.000313051	0.118333	NKAIN2
cg10338338	0.0390928	0.108667	SLC2A3
cg10347270	0.00146563	0.133667
cg10355293	0.0200091	0.119
cg10363550	0.00117982	0.131667	ZEB2
cg10365563	0.00373344	0.128	SP4
cg10381566	0.00112215	0.128333	ARAP2
cg10405333	0.018595	-0.100333
cg10418755	0.00153451	0.125	FIBIN
cg10435123	0.000152996	0.107	HVCN1
cg10438194	0.00353798	0.120667
cg10439132	0.0138841	0.100333
cg10448540	0.000168061	0.11
cg10476512	0.000540187	0.120333	IGLON5
cg10489614	0.00253847	0.100667	MIR137
cg10490880	0.00269331	0.104333
cg10492453	0.00184217	0.111667	NYAP2
cg10499448	0.0103998	0.128
cg10524582	0.00255871	0.153333
cg10533907	0.00159629	0.101667	NOLC1
cg10543836	3.03e-05	0.182333
cg10552456	0.0250766	0.123333
cg10564626	0.000550963	0.136667	MIR548F5;NBEA
cg10580958	0.00411008	0.106667
cg10620439	0.00255609	-0.123333
cg10631546	0.00905075	0.124333
cg10632031	0.037791	-0.145333	RPL27
cg10634424	0.0346535	-0.102333	LUM
cg10644659	0.00250974	0.100333	CUX1
cg10647825	0.0133468	0.105667
cg10653221	0.00370039	0.109333
cg10667291	0.00147404	-0.102
cg10669481	0.00728736	0.107667	BMPR1B
cg10672031	0.00283337	0.111333
cg10673740	0.00129806	-0.114667	BAG3
cg10679542	0.00759959	-0.105667
cg10693630	0.0114291	0.108667	LOC81691
cg10699542	0.000880309	0.105333	SEMA3A
cg10704055	0.0044975	0.104667
cg10704086	0.00244644	0.154667
cg10710019	0.0119423	0.103333
cg10710790	0.00931724	0.123333
cg10731794	0.00725007	0.102333	SNCA
cg10741418	9.27e-05	-0.165
cg10755035	0.0119389	0.110333
cg10760452	0.00157417	0.101	DCAF15;PODNL1
cg10762309	0.00320461	0.106667	LINC00882
cg10778104	0.0103211	0.106333	KIAA1217
cg10817237	0.00223039	0.107	LINC01331
cg10826685	0.0004291	0.176
cg10827253	0.0198131	-0.108667	PHGDH
cg10827485	0.0281903	0.101	GPR123
cg10833451	0.0188466	-0.100667
cg10834038	0.00829324	-0.105667	WDTC1
cg10849737	0.000640007	0.115667
cg10878976	0.000116254	0.113333	TERT
cg10879653	0.00358428	0.107	CDH18
cg10887280	0.00537409	0.100333
cg10892950	0.0230466	0.102333	ANO6
cg10908869	0.00302796	0.11
cg10941258	0.00893949	0.122667
cg10944181	0.00203735	0.104	SLC9A9
cg10948929	0.0183848	0.105667	PTPRZ1
cg10949072	0.00164518	0.132	FAM160A1
cg10955995	0.00124115	0.101	PPARGC1A
cg10958924	0.0172166	0.109667	MEIS2
cg10989862	0.000268812	0.190667	LOC100287834
cg10995226	0.00403165	0.103
cg10997540	0.0113858	0.123667
cg11003044	0.000931773	-0.101667	CASC5
cg11009830	0.00131509	0.105
cg11025681	0.000424229	-0.103	POP5
cg11030643	0.00617187	0.109667	USH2A
cg11034802	0.000925032	0.109
cg11050977	0.00920739	0.105667	MIR1261;DISC1FP1
cg11059341	0.000198992	0.113333	MYL1
cg11064350	0.000500974	-0.141	RNF138
cg11065575	0.00544386	0.118667	SHISA3
cg11067786	0.000230327	0.120333	LOXL3;DOK1
cg11081690	0.00468892	0.103333	ACVR1C
cg11085966	0.00212687	0.122333
cg11089595	0.0117741	0.100333	RALYL
cg11105186	0.00218119	0.131	EYA1
cg11108051	0.00381237	0.129333	ATP13A5-AS1;ATP13A5
cg11111214	0.00166296	0.131667	TTN
cg11130987	0.00511876	0.114667	EHD4
cg11141692	0.00604592	0.105333
cg11167615	0.00424065	0.108667
cg11169344	0.00187284	0.150667
cg11174801	0.00730136	0.102
cg11176415	0.000293233	-0.197333
cg11177869	3.63e-05	0.111667	LINC00693
cg11180199	0.029865	0.151667
cg11185991	0.0102299	0.111667
cg11191385	0.0471622	0.104667	MIR100HG
cg11206392	0.00536541	0.104
cg11212589	0.00180529	0.103667	ZPBP2
cg11256141	0.00268599	0.106333
cg11257526	0.00501027	0.131333
cg11264206	1.89e-05	0.136667
cg11287469	0.00187444	0.113
cg11287725	0.00371853	-0.104667
cg11289340	0.0144655	0.102667
cg11308367	0.00483758	-0.125	MMP2
cg11321070	0.0120634	0.108	OR8H1
cg11327317	0.00341918	0.109333	MCTP2
cg11332209	0.000170743	0.144333
cg11337804	0.000854154	0.156333	RAD51B
cg11340198	0.000298979	-0.109	TNFSF4
cg11345132	1.57e-05	0.176333
cg11346522	0.00427388	0.102333	KCNK2
cg11358887	0.00196509	0.101
cg11361926	0.00886025	0.104667
cg11362604	1.71e-05	0.116667	MEIS2
cg11363040	0.00229277	-0.110667	SMARCC1
cg11374425	0.000251778	0.102333	FEZF2
cg11395306	0.00957151	0.103667	CNTN5
cg11401022	0.0185722	-0.109333
cg11406662	0.000155563	0.155
cg11417029	0.0185727	0.108	LIPT2
cg11432250	0.00555757	0.100333	MIR548AS
cg11433787	0.0193693	0.102667	NXN
cg11457953	0.00209379	0.108333	TRAPPC9
cg11459603	0.0131829	-0.109333	HIST1H2BI
cg11460986	0.0055776	0.104
cg11469691	0.00508433	-0.103667
cg11483845	0.00419898	0.113333
cg11515540	9.83e-05	-0.144333	SNHG16;SNORD1C
cg11524513	0.00558219	0.108	RHBDD1
cg11543937	0.000104035	0.157	SPINK5
cg11544752	0.0046198	0.150667
cg11545402	0.00474879	0.102667	GPHN
cg11555302	0.0191009	-0.100667	FAM83F
cg11558551	0.0272381	-0.139333	BST2
cg11560431	0.00273745	0.114333	SLC22A23
cg11564211	0.00221301	0.119333
cg11566307	0.0184531	0.102	ESRRG
cg11566358	0.000199273	0.113	CTSO
cg11568095	0.0374854	0.102
cg11569930	0.000348374	-0.113333	DPM3
cg11574645	0.0054723	0.157667
cg11586894	0.012243	0.103667	SEMA6A
cg11596092	0.000748777	0.103667
cg11600326	0.00807928	-0.110667	PTPRN2
cg11605861	0.000179482	0.159333	C4orf22
cg11609914	0.0111929	0.102	USH2A
cg11610626	0.013924	0.107	THEMIS
cg11614091	0.0160861	-0.101333	NAV2
cg11615066	0.00157843	-0.122	HMG20B
cg11615509	0.016388	-0.109333	SHROOM3
cg11615647	0.000970072	0.113333
cg11632799	0.00481183	0.111667
cg11633080	0.00628031	0.121333
cg11638980	0.00308991	-0.102333	SRRM3
cg11640275	0.00556302	-0.105667	CCL2
cg11658065	0.00211215	0.115	SOX2-OT
cg11666098	0.00272329	0.104333
cg11670211	0.00117306	0.149667	NOX4
cg11678964	0.00241803	0.116667	MIR3976
cg11702762	0.000188433	-0.100667
cg11704582	0.00539979	0.100667	CNNM2
cg11737527	0.000457863	-0.116667	SNHG3;RCC1
cg11759745	0.0106166	0.114667
cg11774909	0.00153658	0.100333	KIAA1217
cg11777506	0.0118921	0.120333
cg11786848	0.0125284	0.114333
cg11787526	0.0320986	-0.118333	ADCY9
cg11815449	0.00455743	0.124333
cg11843304	0.000562316	0.141	PTPRO
cg11846905	0.000415659	0.124
cg11851257	0.000141447	0.103667	MYST2
cg11856810	0.00379234	0.113333	KCNJ3
cg11859203	0.00363206	0.104333	COMMD7
cg11873566	0.00496469	0.109333
cg11883221	0.00364779	-0.131333
cg11888982	0.00270002	0.115
cg11910670	0.00641867	0.134333
cg11915309	0.0081562	0.101333	LRRC18；WDFY4
cg11919369	0.002789	-0.119	RNF212
cg11923825	0.0139404	0.104667	DLG2
cg11928728	0.000200383	0.17
cg11928937	0.00141321	0.107333
cg11935004	0.000408774	0.102333
cg11936556	0.00450465	0.120667
cg11957638	0.000288769	0.105333	KRT72
cg11959387	0.00494809	-0.113667	C3
cg11961918	0.0047017	0.102	PEG10
cg11963436	0.00940972	-0.103667	TNKS2
cg11967527	0.000584983	0.133333
cg11969539	0.0331906	0.103333	LOC101928590；GPM6A
cg11975685	0.0111155	-0.103333
cg11980818	0.000769888	0.130333	DFNA5
cg11984368	0.000436811	0.108333	MIR181A1HG
cg11988733	0.00149432	-0.131667
cg12017635	0.00343352	0.128333	TPH2
cg12022651	0.00263975	0.112
cg12025209	0.00525178	0.112333	THSD7A
cg12025941	0.010145	0.109	RFX4
cg12030941	0.0285535	0.106333
cg12042057	0.0369752	-0.116333
cg12043303	0.00503088	0.121667	LOC101929645
cg12091575	0.00449068	0.104667	ATP5F1
cg12106181	0.0104441	0.128
cg12137286	2.46e-05	0.109667	SHISA7
cg12149114	0.00256997	0.113333	CFAP61
cg12154153	0.0250068	0.126667	SFT2D2
cg12157582	9.01e-05	0.104333
cg12186997	0.000414885	0.103667
cg12204166	0.0168451	-0.102333	SIK3
cg12224834	0.00903272	0.13
cg12237289	0.0350958	-0.108333	FBN1
cg12239547	0.019187	0.101	PAPPA2
cg12244133	0.000294038	0.110667	WDR17
cg12255710	0.011517	0.117667
cg12278802	0.00427947	0.103333	AGBL1
cg12286159	0.000425274	0.18
cg12294743	0.00880958	-0.106667	SNX29
cg12296098	0.00151275	0.102
cg12305060	0.0069749	-0.106667
cg12307698	0.00268352	0.112	GABRA4
cg12330703	0.00994776	0.116333
cg12336252	0.00721757	-0.100667
cg12350342	0.00409961	0.108333	AMBRA1
cg12367714	0.0291681	0.103333	THOC7
cg12369218	0.00520251	0.121	VWC2L
cg12401640	0.0025524	0.141	SLIT2
cg12406607	0.0100784	0.109333	ELAVL4
cg12410086	0.000180564	0.134
cg12421794	0.0323017	0.106	SLC39A9；ERH
cg12426717	0.00814773	0.1
cg12438576	0.00890613	0.109667	NOX4
cg12439024	0.00405909	0.137	PCGEM1
cg12441358	0.0001513	-0.100667	TUBA1A
cg12443030	0.00929146	0.115333
cg12475495	6.96e-05	0.209
cg12479413	0.00931928	0.144667	LOC102724957
cg12488301	0.006679	-0.104	LOC283575
cg12491042	0.00575684	0.100667	VSNL1
cg12497786	0.0278808	0.101333	FAM50B
cg12517523	0.0246089	0.105333	OR8J1
cg12530481	0.00194819	-0.109667	ILF2
cg12533360	0.005591	0.116333
cg12536109	0.00296828	0.126667	PDE11A
cg12536349	0.00551183	0.136667	REG3A
cg12556991	0.00584418	-0.119	RPL27
cg12586529	0.00229949	0.128	METAP1
cg12594648	0.00523939	0.118667
cg12658720	0.000366421	0.101667	C17orf82
cg12661254	0.00327941	0.124333
cg12671082	0.00333258	0.25	PID1
cg12675180	0.014744	0.106333	OPCML
cg12683260	0.024983	0.113
cg12705815	0.0087695	0.105	CDC42BPA
cg12725334	0.0256198	0.105333	EFHB
cg12751899	0.0382582	0.102667	LOC101927100;TICAM2;TMED7-TICAM2
cg12753851	0.0130549	-0.118333	ZNF684
cg12756573	0.00194834	-0.114
cg12766402	0.00115915	0.101	OR10A7
cg12768483	0.003051	-0.122667	YWHAE
cg12770616	0.00271971	0.100667
cg12788355	0.00370852	0.121333
cg12807368	0.0149154	0.121667	SORCS3
cg12821056	4.06e-05	0.206333
cg12830514	0.000985349	0.146333
cg12851585	0.000734637	-0.166667	SIRT4
cg12856855	0.0191479	0.118333	CLSTN1
cg12884993	0.00841735	0.114333
cg12890080	0.00594845	0.113333
cg12890430	0.0138001	0.106
cg12891971	0.00857817	0.114333	GUCY1B2
cg12924652	0.0012722	0.100667	NLGN1-AS1;NLGN1
cg12931513	0.0435866	0.102333	EPC2
cg12954779	0.000607892	0.103333	LUZP2
cg12966876	0.00403169	0.102	ACOXL
cg12999084	0.0160618	-0.102667
cg13002189	6.33e-05	0.167
cg13002996	0.0015487	0.111333	GRM4
cg13012862	0.0148331	0.111	CPA3
cg13023030	0.0105542	-0.107667
cg13025124	0.003411	0.121333
cg13026772	0.00387782	0.115	PKNOX2
cg13040524	0.00142071	-0.111333	EPS15
cg13053150	0.00388708	0.101333	PKIB
cg13076441	0.00226614	0.116333
cg13079912	0.000209701	0.13
cg13088086	0.0261451	0.114	METTL25
cg13128333	0.00158625	-0.116667
cg13143325	0.0298528	0.106333	LINC00901
cg13147023	0.00140019	0.117
cg13158641	0.0095249	-0.142333
cg13180519	0.00463917	-0.118333	ELL
cg13180722	0.027809	-0.106667
cg13201279	0.000275541	0.100667	KCNK2
cg13223524	0.0101381	0.128	LOC439933
cg13225881	0.00174315	0.121333	DDX10
cg13226354	0.000753209	0.138	GTF2F2
cg13232999	0.00931232	0.100333	CRISPLD1
cg13237265	0.00123238	0.175333	DCN
cg13245626	0.00312132	0.107333
cg13249492	0.0037854	-0.110333
cg13250661	0.0114516	0.123
cg13254169	0.0103728	0.140333
cg13278895	0.00640106	0.126
cg13279681	0.00311342	0.109	DLG2
cg13289769	0.00570847	0.115	SEL1L3
cg13298116	0.00139398	0.102	EML3;MTA2
cg13316321	0.000778978	-0.116667
cg13337773	0.00417724	-0.101667	GLRA1
cg13361558	0.00236196	0.136	PLEKHB1
cg13365324	0.0175262	0.104333	UGT2B17
cg13372609	0.00162879	0.142333	ESRRG
cg13384011	0.00202134	0.131667
cg13390113	0.0102526	0.100667	AUNIP
cg13392798	0.00209041	0.107333
cg13394857	0.000992825	0.100667	SLC5A9
cg13399259	0.00417348	0.124667	LOC101929754;ZBTB20
cg13404054	0.000543445	-0.121667	NOTCH3
cg13411336	0.00239044	0.137
cg13424484	0.00612953	0.12	ARID5B
cg13426862	0.00403369	0.128667
cg13430542	0.0065943	0.1
cg13434062	0.0156048	-0.117	TBL2
cg13450878	0.000112212	0.111	RIMS2
cg13455069	4.48e-05	0.162	SORCS2
cg13473086	0.00026038	0.144333	PCDH9
cg13478928	0.00390905	0.121333	LHX8
cg13513428	0.000215994	0.13
cg13523819	0.00230138	0.115667	MITF
cg13537152	5.81e-05	-0.104667	KLC4
cg13538965	0.000733703	0.105
cg13541825	0.0147904	-0.104667
cg13553598	0.000875914	0.162333
cg13553997	0.000616345	-0.107667	GUCA1B
cg13562151	0.00629934	0.105
cg13572874	0.0261671	0.103
cg13576593	0.0322306	0.102	EPS8
cg13580526	0.00785542	0.114333	ZNF703
cg13599062	0.000292427	0.144667	SHB
cg13613173	0.0107391	-0.105667
cg13621184	0.000786482	-0.129667	ARHGEF18
cg13650660	0.0097786	0.106	LOC100506142;RHOQ
cg13653827	0.00634853	0.124333	C15orf41
cg13660998	0.00196921	0.107667
cg13668992	0.0159385	-0.101333	CAMK2G
cg13669591	0.00199406	-0.115333
cg13686662	0.0257314	0.149667
cg13687509	3.32e-05	0.132333	RIMS2
cg13689988	0.0070172	0.103333
cg13707335	0.0149538	0.106333	TTN
cg13716020	0.00206237	0.114333
cg13722096	0.00153513	0.141333	LINC00689
cg13731338	0.00030614	-0.127333
cg13733796	6.69e-05	0.151667	LINC01324
cg13734833	0.00264312	0.119333	MRGPRF
cg13742802	0.00313048	-0.107667	TTLL1
cg13742977	0.000307782	0.113	LINC00840
cg13757735	0.0368847	-0.103667	PTGES3
cg13758543	0.00219478	0.112667
cg13776304	0.00469991	0.110333
cg13805730	0.000113412	0.121667	KCNT1
cg13810385	0.000423877	0.137667
cg13826890	0.00325692	0.103333	OTX2
cg13850927	0.00240268	-0.123667
cg13891460	0.0111732	0.105	LINC01135
cg13897882	0.000906878	0.109667	SYK
cg13899418	0.00066718	0.132667	PPP4R4
cg13905211	0.00100026	-0.136333
cg13906939	0.00651052	0.100333	NTM
cg13908323	0.00642301	0.126
cg13916255	0.00134295	0.109333	CALCR
cg13918364	0.000482358	0.127333	LOC101927412
cg13918433	0.00739862	0.105
cg13924287	0.0113552	-0.103667	C1orf43;UBAP2L
cg13930000	0.00590777	0.105333
cg13933109	0.00195318	-0.126667
cg13959830	0.00117858	0.139667
cg13968283	0.000605884	0.126333
cg13977526	0.0205531	0.103667	ACO1
cg13982340	0.0030529	-0.102	SYTL1
cg13989713	0.00875848	0.102667
cg13995609	0.0174289	0.105667
cg14007077	0.00742875	0.108333	PAIP2B
cg14015327	0.00612462	0.115333
cg14028769	0.0301935	0.102667
cg14039011	0.000164913	-0.129
cg14046781	0.000523154	0.159	KIN
cg14051194	0.000638224	-0.111667	RFX2
cg14059145	0.000915478	0.117	PRKAG2
cg14069735	0.00142873	0.122
cg14070021	0.00892073	0.104667	LINC01350
cg14092626	0.00260227	0.153333
cg14112978	0.00444329	0.11	P4HA1
cg14122980	0.00374311	0.102	PTPRD
cg14123923	0.00168946	0.116667	POU4F1
cg14125003	0.0121869	0.103333	SUV420H1
cg14160093	0.00257293	0.105
cg14171516	0.00475797	0.106	MORN1
cg14173561	0.0036334	0.155	ROBO2
cg14185821	0.0101378	-0.109333	XPO7
cg14192641	0.000892344	0.127
cg14202292	0.000287804	0.134333	MYL1
cg14205029	5.03e-05	0.106667	MEF2C;MEF2C-AS1
cg14221865	0.000606283	0.139	SPAM1
cg14232684	0.00193472	-0.143667	CYTH1
cg14246093	0.00634478	0.123667
cg14248704	0.00106057	0.101333	CTB-12O2.1
cg14254452	0.00643662	-0.131333	BBC3
cg14300161	0.0127168	0.104667
cg14313310	0.00805876	0.108	GLT25D2
cg14315430	0.0257653	0.1	MBD6;DDIT3
cg14323910	0.00147758	0.124667	HLA-DQB1
cg14386165	0.0180078	-0.125667	YWHAE
cg14394171	0.0135082	0.127333
cg14418213	0.00300632	0.133333
cg14425532	0.00185575	0.116	MYH2;MYHAS
cg14427437	0.00222258	0.109
cg14440538	0.00875345	0.106667	PPP1R9A
cg14446925	0.00607731	-0.110667	OR4S1
cg14452209	0.0229545	0.125
cg14467181	0.00112101	0.154333
cg14482153	0.00111824	0.102333	ATXN1
cg14482748	0.0455016	-0.109333
cg14495776	0.00198729	0.105333
cg14498004	0.00266786	0.118
cg14504418	0.0140632	-0.103667	BIRC3
cg14523800	0.00272556	0.132	INPP4B
cg14538806	0.0222699	-0.122	FAM129B
cg14567252	0.00640689	0.11
cg14576850	0.000152906	0.149667	CDC14A
cg14585136	0.00413639	0.117333	RARRES1
cg14591511	0.00682085	-0.108667
cg14598461	0.00888271	0.123
cg14603031	0.000851445	-0.124	LFNG
cg14603991	8.19e-05	0.176667
cg14612437	0.039303	0.107667
cg14614917	0.00165425	0.130667	ERC2
cg14615914	0.0035498	0.115333
cg14620100	0.00432829	0.122333	HS6ST3
cg14623269	0.01201	0.104	SLITRK6
cg14630424	0.0193406	0.103667	C3orf15
cg14635531	0.0032037	0.105333	RASGEF1A
cg14647877	0.0175929	0.104667	CLIC1;DDAH2
cg14647979	0.00269028	0.106333
cg14657561	0.00181316	0.132667	LOC101929741
cg14665292	0.00383275	-0.1	ITCH
cg14679745	0.00509102	0.108667
cg14683065	0.0271479	0.181	LRRC27
cg14689324	0.000557945	-0.118667	CCDC9
cg14703224	0.00147325	0.111333	SST
cg14708132	0.000422064	0.134667	NCAM1
cg14714548	0.0162049	-0.100333	HOPX
cg14716740	0.000508569	0.138
cg14719352	0.00965894	-0.107333	FGF21;FUT1
cg14728017	0.0339144	-0.103333
cg14732655	0.0299304	0.100333
cg14734668	0.0031187	0.123
cg14735070	0.00940211	0.103	SDC2
cg14744517	0.000165962	-0.160333	MOB3A
cg14746032	0.00142755	0.102	TNFRSF21
cg14758163	0.000238833	0.128333
cg14758812	0.00985444	-0.109667
cg14763798	0.015361	0.1	NCKAP5
cg14782256	0.000963582	0.119333	EGF
cg14783993	0.00561038	0.101333	MGAT4C
cg14808135	0.0042422	0.125
cg14812046	0.0126932	0.122
cg14816496	2.22e-05	-0.102	JMJD8
cg14835805	0.0104846	0.118	CNTNAP4
cg14855679	0.000160931	0.109333
cg14858817	0.00253327	0.111333
cg14886500	0.00126383	0.102
cg14888243	0.00255458	0.104333	KCNH1
cg14891491	0.00483849	0.118667
cg14892189	0.00442763	0.108667
cg14893473	0.00144335	0.110667	ANKS1B;FAM71C
cg14906905	0.019211	-0.107667	ZNF784
cg14908132	0.00499968	0.103667	GRID2
cg14922317	0.02301	-0.158	ATXN2L
cg14959425	0.00282026	0.126333	ITGB8
cg14970046	0.000711581	0.123	IRX4
cg14982133	0.000267274	0.154667
cg14985500	1.97e-05	0.143333
cg14998366	0.00118165	0.148667
cg15028160	0.00912499	-0.105333	PPFIA3;C19orf73
cg15033284	0.00126864	-0.116667
cg15043711	0.00409218	-0.106333	HSPA1B
cg15049439	0.0121846	0.106667	INSR
cg15059239	0.00684252	0.102667	FTMT
cg15067350	0.00342033	0.137667	PCDH9
cg15070985	0.000103072	0.147
cg15072822	0.00687968	0.1
cg15073666	0.00326303	0.116333
cg15075728	0.00492891	0.103667
cg15086854	0.000447324	-0.118
cg15087469	0.0106258	0.100333
cg15088419	0.0110458	0.113
cg15093441	0.00162675	0.178
cg15097489	0.0124131	-0.108
cg15114378	0.0108211	0.109	CTB-12O2.1
cg15127791	0.00226701	0.102	KCNJ1
cg15128312	0.00188736	-0.107	ZSCAN18
cg15140571	0.000954094	0.123333	DLG2				DLG2
cg15156391	0.031162	-0.102	NMNAT1
cg15157967	0.00508274	0.101667
cg15163159	0.00369083	0.109333	CDH11
cg15196213	0.0267028	-0.108333	NBPF25P
cg15200151	0.003724	0.122667	MIR5009
cg15201809	0.00104176	0.117	SH3RF1
cg15215155	0.00215351	0.108667	FLNC
cg15240651	0.0062849	0.120333
cg15240876	0.000224943	0.111333
cg15242175	0.000897208	0.106333
cg15251374	0.00370633	-0.183333	MYST3
cg15263858	0.000936746	-0.102	APOBEC3B;APOBEC3A_B
cg15270381	0.0215602	-0.115
cg15292949	0.00702307	0.100667
cg15308050	0.012518	0.100667
cg15336742	0.00431396	-0.108667	SPNS2
cg15357828	0.00275574	0.131333
cg15378061	0.00124199	0.102333
cg15378274	0.0226572	0.121333	CCDC146
cg15383530	0.00124999	0.135
cg15392029	0.00205632	0.118333	TMEM136
cg15395837	0.00182748	0.122
cg15409440	0.01769	0.142
cg15414638	0.00315606	0.103
cg15429925	0.00162624	0.107
cg15441055	0.00387966	0.111	SNX29
cg15450349	0.0070873	0.102
cg15459282	0.000452478	0.138333
cg15479699	9.25e-06	0.131	LARS2-AS1;LARS2
cg15485809	0.000121864	0.100333
cg15494704	0.00429164	0.113	C15orf43
cg15528164	0.0315899	-0.112667	GPBP1
cg15532973	0.00734182	0.107	PTPRO
cg15543331	0.000635786	0.139333	MIR7515;MIR7515HG
cg15550618	0.000241548	-0.1	POLH
cg15573998	0.00127751	0.113	NRXN1
cg15577401	0.0302222	0.106667	RAB3C
cg15578146	0.00347805	0.101333	LINC01216
cg15587571	0.00192854	0.100333	UBE2E3
cg15587683	0.0100819	-0.12	KCTD3
cg15591490	0.0110153	0.119333	RGS14
cg15598182	0.0381908	-0.125667
cg15607308	0.00375156	0.110667	PKP4
cg15609257	2.29e-05	0.146
cg15631418	0.000524127	0.135
cg15657792	0.0325662	0.112667
cg15680359	0.00134389	0.125667
cg15684003	0.000680496	0.116667	CREB1
cg15689991	0.000309849	-0.146333	RASSF3
cg15700931	0.000415813	0.111333	TRMT6
cg15724328	0.000179424	0.126	ANGPT1
cg15731180	0.000820694	0.134333
cg15734152	0.00378879	0.108
cg15754810	0.0295273	0.101667	SPIRE1
cg15758700	0.0183804	0.113667	IFLTD1
cg15767233	0.0368912	0.107	CNGB3
cg15776653	0.00711707	-0.131667	HMGN4
cg15785147	0.00470396	0.105	UBE2E2
cg15799692	0.000753439	0.121333	TECTB
cg15804871	0.000642811	0.121333
cg15806541	0.00212335	0.114
cg15819333	0.00285423	-0.107333	COX4NB;COX4I1
cg15819846	0.00440086	-0.107	USHBP1
cg15820059	0.00426325	0.115
cg15824968	0.00774272	-0.121	AP1G1
cg15836112	0.000259089	-0.165	SH3RF3
cg15836231	0.00862459	0.128333
cg15848380	0.0055775	-0.110333
cg15853909	0.00125992	0.136
cg15909232	0.0393427	0.106667
cg15930283	0.00434914	-0.107333	NEFL
cg15950626	0.0106519	0.104667	ARPP21
cg15959687	0.000566613	-0.141	AXL
cg16009558	0.00270678	0.139667	GRIK2
cg16019652	0.034651	0.103333
cg16027677	0.00133532	0.102
cg16034863	0.00296615	-0.104333	DDI2
cg16036142	0.00376027	-0.107333	ARRB1
cg16046196	0.00566154	0.109
cg16047868	0.0121866	0.105667	LRTOMT
cg16058975	0.000225422	0.106333
cg16068717	0.000661441	0.100333
cg16105100	0.00150254	0.112	TBC1D4
cg16111924	0.0214631	0.110667	SVOPL
cg16122628	0.000502865	0.155	C6orf145
cg16169864	0.00234603	-0.117667	TEC
cg16175768	0.0161545	0.100333
cg16196559	0.000538885	0.137667
cg16215995	0.00272241	0.124333
cg16219125	0.000734388	0.122333
cg16222427	0.0046801	0.111333
cg16240189	0.0136298	0.115333	MIR99AHG
cg16251079	6.62e-05	-0.150667	SLC16A1
cg16263548	0.00927119	0.100667	TRPS1
cg16276053	0.000230623	0.158	TMTC1
cg16280412	0.0079014	0.109333	CDH12
cg16282299	0.00228597	0.113	LOC101927641
cg16284456	0.000484431	0.136333	PBX1
cg16308461	0.00133042	-0.106667	CFAP52;STX8
cg16325326	0.00453663	-0.104667	ZYG11B
cg16341836	0.00112887	0.119333	STAMBPL1
cg16392079	0.000694116	0.118
cg16397970	0.00103506	0.136	RICTOR
cg16399848	0.0303558	0.104667
cg16416394	0.00383084	0.119667	CDH10
cg16422892	0.0238262	-0.104667	KRT26
cg16428382	0.00350195	0.100333
cg16436647	0.00434933	-0.108	ACSL3
cg16453145	0.00588065	0.109	CCDC141
cg16466334	0.00265902	0.118	MMP3
cg16467063	0.00179626	0.132667	LOC101927153
cg16509291	2.9e-05	0.189	ATXN1
cg16512615	0.00498278	0.102667	UCP1
cg16535796	0.0171351	0.122333	DYNC1I1
cg16536513	0.00119083	0.137
cg16547127	0.00449748	0.116667
cg16570791	0.00183642	0.116667	LINC01449
cg16585235	0.000578464	-0.146667	CLCN6
cg16605566	0.00574766	0.112667	NAALADL2
cg16615744	0.00858081	0.102
cg16617996	0.00411054	-0.104	ALS2CR11
cg16626464	0.00082249	0.118
cg16640855	0.000271541	0.146333	NEUROD1
cg16651780	0.000736761	-0.128	C16orf61
cg16655388	0.00744668	0.102333	IL15
cg16655805	0.00706969	0.113	C6orf147
cg16656382	0.0249691	0.102	ARHGAP15
cg16693612	0.017412	-0.103667	KCNA7
cg16701925	1.17e-05	-0.137667	LTBP1
cg16708692	1e-05	0.164667	APLF
cg16723959	0.0069864	0.109667
cg16734775	0.00844941	0.149667	ZNF804B
cg16739209	0.00155833	-0.119667	PPA2
cg16752817	0.0099701	0.167
cg16765531	0.000172545	0.134
cg16774382	0.0047579	0.101	OR6V1
cg16783864	2.06e-06	0.118	CMTM7
cg16789076	0.00110307	0.129	MIR2682;MIR137;MIR137HG
cg16791686	0.00208844	-0.133667	GLTSCR2
cg16793007	0.00241775	0.111667
cg16794694	0.000376719	0.145333
cg16794867	0.0149983	-0.109333	AADACL2;MIR548H2
cg16801161	0.035099	0.117
cg16834787	0.00746839	0.105667
cg16838736	0.000513466	0.174
cg16863522	0.000866884	0.103	DPP10
cg16866678	0.00973592	-0.133667	C2orf68
cg16895602	0.00165221	0.146
cg16896163	0.0185661	0.104667
cg16919340	0.00791806	0.108	AHCTF1P1
cg16919348	0.0354037	-0.111	PACSIN2
cg16932560	2.17e-05	-0.199333	SNORA38;BAT2
cg16933039	0.00138977	-0.102667	TJP3
cg16947583	0.00825728	0.101	GULP1
cg16955889	0.00537761	0.109333	SOX2OT
cg16961035	0.00127594	0.116667
cg16971696	0.0129986	0.105	SP3
cg17009294	5.89e-05	0.176333	ZEB2
cg17012024	0.00181882	-0.119667	ILF2
cg17014374	0.00115397	0.144	GRIA2
cg17036570	0.000598711	0.105	ITLN2
cg17080388	0.00158274	0.109667
cg17083321	0.00264372	0.111667	STEAP2-AS1;STEAP1
cg17094144	0.00106618	0.117333	BAI3
cg17094249	0.000399332	-0.123667
cg17100151	0.0189358	0.107333
cg17111016	0.00132244	0.13	ANO2
cg17118867	0.00167999	0.110333	LINC01122
cg17121444	0.00474009	0.172	FSIP2
cg17123560	5.22e-05	0.102333
cg17128485	0.00028641	0.136667
cg17135407	0.00104058	0.134667	SPACA1
cg17140940	0.00229001	0.111333
cg17150302	0.00428082	0.105333
cg17160660	0.00192226	-0.129	MYC
cg17177837	0.0155994	0.140333
cg17188567	0.000245718	0.119	ACSS3
cg17201651	0.0273976	0.142667	XPNPEP1
cg17208162	0.0131009	0.119333
cg17208346	0.0353247	0.101667
cg17215065	0.019881	-0.105	PMCHL2
cg17233452	0.000119224	0.145333	PHF17
cg17247669	8.48e-05	0.147
cg17251441	0.00138185	0.113667	OR13F1
cg17256697	0.0456666	-0.108333
cg17279142	0.0285183	-0.108
cg17287322	0.000689663	-0.107667	CLPTM1
cg17303367	0.0037409	-0.101333
cg17329057	0.0298549	0.101333
cg17333695	0.0218221	0.106667
cg17339958	0.00046151	0.133	PHF21B
cg17340922	0.00506939	-0.1	INPP5B
cg17346034	0.0223229	0.144333	ROBO1
cg17357274	0.00488526	0.111667	LOC100506457
cg17366808	0.00153778	0.106333	C15orf60
cg17373514	3.24e-05	-0.159667	C12orf65;MPHOSPH9
cg17388416	0.0115	-0.110667	PTPN4
cg17394186	0.00310718	0.129667	SNTA1
cg17396522	0.00112796	0.116333	TTN;MIR548N
cg17405754	0.00134652	0.116	STPG2
cg17409891	0.0030626	0.103333	CPAMD8
cg17411055	0.00287683	0.114	VGLL3
cg17411118	0.0114352	0.140333
cg17438114	0.00347273	0.107	MALRD1
cg17438696	0.00647155	0.106667
cg17451015	0.00510561	0.113333	TRIM10
cg17456612	0.00178273	0.111667	ANP32A
cg17458253	0.000561294	0.113333
cg17460855	0.00274298	0.107333
cg17461680	0.00211146	0.115	NTNG1
cg17464482	0.0125341	0.114667
cg17468459	0.00611277	-0.107667	TGFBR3
cg17491365	0.000845682	0.135	TMEM232
cg17493489	0.0110091	0.132333	CNTNAP2
cg17511819	0.00919998	0.104	DST
cg17524560	0.000227912	0.117
cg17573415	0.000111919	-0.121667	TMEM51-AS1
cg17581925	0.000618778	0.111
cg17586764	0.000970344	0.104333	KIAA1324L
cg17602903	0.00168225	-0.103
cg17614826	0.0107695	-0.132
cg17620039	0.00110944	0.117333
cg17622024	0.00953154	-0.109667
cg17626671	0.000215731	0.106667
cg17643330	0.00540921	0.110333	CDH18
cg17643796	0.00179879	0.104	PDE6B
cg17651178	0.00331968	0.105
cg17653775	0.00670446	0.119333
cg17657790	0.000331835	0.143	C7orf60
cg17659636	0.00375616	0.100333
cg17664641	0.0128789	-0.164667
cg17709049	0.00143364	0.106667
cg17723475	0.0006753	0.146667	GBE1
cg17740722	0.0078734	-0.106333	PEG3;ZIM2
cg17745953	0.0169195	0.1
cg17761265	0.0200905	-0.101	HDAC9
cg17776382	0.00197175	0.153667	LINC01192
cg17784126	0.00954008	0.113667
cg17786893	0.00117677	0.105
cg17788778	0.020858	0.103667
cg17789375	2.07e-05	0.18	LYST
cg17801983	0.00204001	-0.108333	PDE4C
cg17805260	0.0147852	0.101	SAMD13
cg17817094	0.0107839	0.100667	LINC00448
cg17818925	0.0186803	0.104667
cg17848348	0.00561674	-0.13	ILF3
cg17857086	0.00184925	0.121
cg17865954	0.0075927	0.108
cg17866723	0.00866536	0.114	CCDC7
cg17877110	0.00228988	-0.101	MIR3973;LDLRAD3
cg17885225	0.0169907	-0.117667	JMJD1C
cg17897629	0.00486534	-0.102667	STX8
cg17897843	0.00113856	0.107667
cg17906152	0.0289498	0.128333	GRIA4
cg17923034	0.000149059	0.149333
cg17933009	0.00270832	0.153
cg17962547	0.000462132	0.103333	GPR123
cg17982783	0.0303877	0.107667	LOC102724710
cg17984924	0.00514502	-0.102	PRR13
cg17987458	0.00013511	0.14
cg17989867	0.000487202	0.162667	PTPN3
cg17993442	0.0279146	-0.130667	ZBTB44
cg18002862	4.65e-05	-0.122	RAP1GAP2
cg18013066	0.014477	0.102333	FAM190A
cg18023817	0.0111257	0.101
cg18052369	0.00760888	0.119
cg18071071	0.00172832	0.139333
cg18079916	0.000282629	0.165
cg18086643	0.00487647	0.134
cg18104148	0.0044556	0.101
cg18106833	0.00126822	0.133
cg18114756	0.00565733	0.1	TIGIT
cg18121713	0.000841584	0.118	VSNL1
cg18127012	0.00597508	0.122
cg18130805	0.0331352	0.102667	CNTN4-AS2;CNTN4
cg18144710	0.0300942	-0.109667	EXT1
cg18159467	0.00286042	0.120333	ARHGEF28
cg18162549	0.0111549	0.115333	LINC00613
cg18165289	0.021341	0.101667	TENM2
cg18177183	0.00694982	0.104333
cg18195337	0.00277785	0.119	MGAM
cg18195997	0.00320131	-0.102333
cg18204684	0.00491685	0.116333
cg18205516	0.000430314	0.106	SVIL
cg18224395	0.000401746	0.125	RCN3
cg18260847	0.00472724	0.103333
cg18270507	0.00240194	-0.108333	MYDGF
cg18270610	0.0122849	0.112667	SPATA19
cg18272543	2e-07	0.203333	TAX1BP1
cg18275850	0.00427443	0.114333	TFPI
cg18300589	0.0091425	0.103	PLK5P
cg18334526	0.0113799	-0.102667
cg18343506	0.00678183	-0.100333	PACSIN2
cg18345924	0.00117642	0.163333	NCAM2
cg18352404	0.00547269	0.123667
cg18356190	0.00190315	0.104	CXCL2
cg18361203	0.00284826	0.107
cg18402973	0.00123874	-0.217
cg18434206	0.00188279	0.113
cg18449734	0.00756173	0.104333	CLEC4GP1
cg18454473	0.00575864	0.129667
cg18477563	0.00227821	0.117333	ARHGEF28
cg18480432	0.00151795	0.120333
cg18482108	0.00253623	0.103333	FRAS1
cg18496281	0.0141144	-0.102	KIAA2026
cg18496781	0.0081718	0.113
cg18498987	0.00232118	0.103667	MEF2C
cg18501142	0.0219236	-0.108	MALAT1
cg18516067	0.0164196	0.102
cg18534532	0.00217133	0.101333	KIN
cg18543142	0.00056406	0.137333
cg18588247	0.00242711	0.103333	ATP8A1
cg18611874	0.0215759	0.133333
cg18612880	0.00543797	0.114667	NCAM1
cg18641492	0.000577789	0.12	MMRN2
cg18658186	9.11e-05	0.172667	MGAT4C
cg18670950	0.00618103	0.101667
cg18686703	0.000423878	0.135333
cg18693051	0.0190819	-0.134333	SBNO2
cg18702689	0.000328535	0.147333	COL25A1
cg18711270	0.0251902	-0.121	MTUS1
cg18739031	0.000776723	0.142	MYRFL
cg18751047	0.00455375	0.103667
cg18763885	0.0268312	0.101333	VCPKMT;SOS2
cg18764031	0.000319729	0.101667	LOC100289673
cg18770442	0.0410888	0.125333	DSE
cg18780606	0.00300565	0.103333
cg18814941	0.0179211	0.103
cg18827255	0.00537254	0.102	THADA
cg18842333	0.00625111	-0.126333
cg18865126	5.25e-05	0.106	KCNQ1
cg18886245	0.00173138	0.136	TFAP2B
cg18899035	0.00442326	0.126667	PARP2;RPPH1
cg18925901	0.0113036	0.108	MCTP2
cg18929663	0.037944	0.119667	FRAS1
cg18934981	0.014056	0.1
cg18935575	0.0063919	0.101667
cg18956996	0.00154131	-0.135
cg18988395	0.00428347	0.102	GLIS3
cg19003733	0.000551742	-0.107667	PTRF
cg19009309	0.00563619	0.107667
cg19075991	0.0276511	0.123	KHDRBS2
cg19091386	0.0019841	0.111333	PTPRN2
cg19094506	0.0161951	0.116667	MAGI2
cg19103456	0.000420087	0.103333	VAV3
cg19107977	0.0135907	0.106
cg19130458	0.000555452	0.128667
cg19147108	0.0189534	-0.126333	DOPEY2
cg19156220	0.0199619	-0.119667	B3GALT4
cg19180555	0.00138223	0.116667	ANO2
cg19185579	0.00272062	0.105667	MYST3
cg19185907	0.0106299	0.103333
cg19217527	0.000363613	-0.129667	TMEM116
cg19227639	0.00973041	0.102
cg19229651	0.00568078	0.114
cg19241919	0.0429854	0.102667
cg19244300	0.00296439	0.106667	GNAI3
cg19253379	0.00481221	0.100667
cg19270512	0.0120776	-0.102667	LINC01184
cg19297818	0.00791499	-0.120333	SLC25A19
cg19308766	0.0292858	0.104
cg19311535	0.00503591	0.120333
cg19323261	0.000338195	0.124333
cg19335760	0.000451392	0.104667	TARID
cg19336191	0.00314722	0.132	RDX
cg19336815	0.000173511	-0.118
cg19351580	0.00102732	0.151333	CCT8
cg19370166	0.00293005	0.126667	CD164L2
cg19371795	0.0010787	-0.108	INSR
cg19443786	0.0066908	-0.102667	NOS2
cg19443833	0.0199686	0.114333
cg19447020	0.00221256	0.145	SNTG2
cg19451732	0.000323661	-0.129667
cg19467876	0.0038227	0.112667	FGF14
cg19474888	0.0013257	0.124333
cg19505184	0.00533506	0.118333
cg19505668	0.00796305	-0.107667
cg19512141	0.000110282	0.129667	UNC13C
cg19530924	0.0024001	0.123667
cg19542548	0.0427141	0.101667
cg19546795	0.00104162	0.127667	LOC102467225
cg19582000	5.89e-05	0.133667	MIR588
cg19587599	0.0229655	-0.107333	ATP8A2
cg19597678	0.0136876	0.11	ANKS1B
cg19602100	0.00406069	0.119
cg19607180	0.00154348	0.129333
cg19609186	0.000343177	-0.123333	EEF2K
cg19627925	0.00261902	0.114333
cg19628064	0.0279041	0.106
cg19628695	0.00113112	0.127667
cg19636224	0.000432706	0.132667	ST3GAL3
cg19636492	0.000690943	-0.147	CCDC61
cg19637591	0.0194585	0.104667	PCDH17
cg19650790	0.00826416	0.105667
cg19660744	0.00136959	0.149333	TAS2R16
cg19678937	0.0119303	0.106667	BRINP3
cg19683675	0.00606692	-0.107667	FGF1
cg19686923	0.010693	0.129667	KIAA0825
cg19695012	0.0120644	0.109667
cg19700380	0.000348475	0.102333	PCGF2
cg19702779	0.000217436	0.127	LIN28B
cg19724485	0.00207508	0.123	OR5T2
cg19732057	0.000261523	0.101
cg19733514	0.0122777	0.103	C12orf41
cg19736429	0.00233034	0.125	CHST11
cg19751098	0.0327907	-0.1	TICAM1
cg19786285	0.00220728	0.105667
cg19786503	0.00161373	0.128333	TCF4
cg19803081	0.00340287	-0.100333	DNMT1
cg19808092	0.00348067	0.138667
cg19813868	0.00114596	0.109333	QDPR
cg19822215	0.0434262	0.108
cg19837391	0.0156136	-0.126667
cg19842306	0.000567136	-0.156333	GTF2IRD1
cg19852147	0.00103099	0.112	WWOX
cg19857273	0.00835561	0.117333
cg19879795	0.00696453	0.127667
cg19893664	0.00196837	0.111	JAG2
cg19897113	0.00190874	0.1	MAN1C1
cg19898448	0.00177363	0.101333	ANKRD50
cg19911430	0.00377233	0.108
cg19916100	0.00148095	-0.104333
cg19918057	0.00338308	0.103
cg19919677	0.00307787	0.114	CBLB
cg19927168	0.00612715	0.106667
cg19930243	0.00342526	0.101333	LPAR1
cg19938167	0.00424103	0.127333
cg19939065	0.00654542	-0.208333	LSAMP
cg19964491	0.00289444	0.111333	TNXB
cg19981475	0.00158436	0.102333	ACSS3
cg20044184	0.000689206	0.107	WTAPP1
cg20049730	0.000752202	0.147333
cg20056362	0.00456284	0.112
cg20061837	0.00185484	0.116
cg20078026	0.00377994	0.117	ADAMTS3
cg20087010	0.0197932	-0.103	GLG1
cg20087253	0.027086	0.131333
cg20109054	0.00110424	-0.108	C6orf48;SNORD52
cg20126098	0.00028697	0.154333
cg20126775	1.91e-05	0.119333	DEFB133
cg20147041	0.0207559	0.114333	SLCO1B7
cg20171402	0.00329335	-0.128667	RPLP0
cg20176958	0.00287848	-0.103667	ARHGAP24
cg20188309	0.00902396	0.105
cg20193038	0.0043811	0.123333
cg20211778	0.00105945	0.143667	ANKRD30A
cg20213024	0.00799542	0.104333
cg20223263	5.92e-05	0.158667	KCNC2
cg20232421	0.000350137	0.15
cg20248972	0.00496729	-0.100333	NFKBIL1;ATP6V1G2
cg20284999	0.000206754	0.147667	MS4A6A
cg20293874	0.00185982	-0.131	TTC28
cg20304252	0.00986463	0.102667
cg20329084	0.00402742	0.132
cg20333014	0.000240747	0.136333	ALDH3B2
cg20339371	0.00670949	0.109
cg20345042	0.0174514	-0.107	DPF1
cg20348746	0.000193553	0.139667
cg20353571	0.000225381	0.150333	LIMCH1						LIMCH1
cg20368463	0.0257683	-0.122667	PQLC1
cg20375721	0.0302259	0.104
cg20383370	0.0256133	0.103333
cg20390513	0.0062639	0.102
cg20402515	8.65e-05	0.213333
cg20449134	0.00353587	0.105667
cg20450082	0.0121846	0.12	COL12A1
cg20458433	0.003967	0.12	SDK2
cg20466895	0.00323598	0.122
cg20469421	0.00896781	0.104667
cg20477190	0.00629248	-0.119667
cg20477574	0.000840354	0.141667	DCN
cg20479063	0.000193812	0.168	SLC2A9
cg20521805	5.26e-05	0.176333	ZBTB20-AS3;ZBTB20
cg20535022	0.00347427	0.124667	OR5V1
cg20538130	0.0144132	0.116
cg20544058	0.000193532	0.135667
cg20581403	0.00292408	0.102
cg20594430	6.95e-06	0.127333	PPFIA2
cg20594465	0.00309032	0.111667	PCDH17
cg20595392	3.65e-05	0.187
cg20596419	0.00131865	0.139667
cg20598238	0.0007127	0.107667	HTR1A
cg20621273	2.39e-05	-0.109
cg20635558	0.00107019	0.102333	OR4K5
cg20638017	0.00511707	0.109
cg20639211	0.000530911	0.147333
cg20648530	0.003672	0.117667
cg20659439	0.00417074	0.103667
cg20662753	0.00301194	-0.105667
cg20672335	0.00660516	-0.123
cg20693690	0.00092431	-0.121333	TCF7L1
cg20695587	0.00232487	0.136	TMPRSS11F
cg20696338	0.00429295	0.102333	CALCR
cg20709008	0.000163133	0.158	NEUROD1
cg20727637	0.000383943	0.113667
cg20736028	0.00111686	0.119333	ITGB1BP3
cg20739630	0.0102345	0.113	PKHD1
cg20740356	0.0421168	-0.102
cg20742389	0.000879163	0.126	GIPC1
cg20762559	0.0023426	-0.117667
cg20784842	0.00163789	0.119667
cg20794546	0.00667148	0.111333	FOXK2
cg20802868	0.00646614	0.108333
cg20818873	0.000378705	0.134333	OTUD3
cg20839025	0.00355204	0.138	TMPRSS15
cg20851118	0.00132745	0.109
cg20860265	0.0128289	0.113	MEF2C
cg20900333	0.00180071	-0.130667
cg20921890	0.00929996	0.104667	GATA6
cg20924634	0.00850068	0.113667
cg20960490	0.0168501	0.108667	GFRAL
cg20975334	0.00434911	0.1
cg20977394	0.0032453	-0.108667	SNHG3;RCC1
cg20981515	0.00167224	0.118333	PDGFRB
cg20987850	0.000640567	-0.125667
cg21024122	0.0162608	-0.101333	BAT1;SNORD84
cg21048735	0.0049547	0.124
cg21057183	0.00267244	0.114	KCNC2
cg21063481	0.00496055	0.109
cg21071670	0.00237923	0.118	SEPP1
cg21087321	0.00191777	0.117	EHMT2
cg21108802	0.0045326	-0.118667
cg21125628	0.00132156	0.100667	KLRC1
cg21131671	0.00656143	0.102667
[truncated: 592 more rows]

## Sheet: DMGs of 72h VS 24h
CpG ID	P.Value	Beta.Difference	Gene_Symbol
cg00055945	0.00959531	-0.100667	-
cg00096106	0.0256618	0.118667	ST8SIA4
cg00194325	0.00120903	0.105	TANC1
cg00241558	0.000310769	0.172	-
cg00253680	0.00200886	0.131333	LINC00161
cg00308841	0.00323895	0.106	-
cg00402533	0.00667315	0.109333	HECW2
cg00428550	0.0116705	0.100333	-
cg00433224	0.00173512	0.147	PDE1B
cg00446046	0.00364753	0.120333	-
cg00517532	0.00166849	-0.128	-
cg00520441	0.00364576	-0.102667	-
cg00524486	0.0111747	0.101333	MUC5B
cg00530925	0.000844493	0.102	-
cg00570881	0.00323669	0.101333	ZBTB20
cg00644087	0.0124347	0.108667	FAM173B
cg00655089	0.000381557	0.165667	FMN1
cg00712181	0.0187127	0.128667	COL13A1
cg00721300	0.00226982	-0.117	KSR1
cg00731003	0.0148092	-0.115	LINC01029
cg00734967	0.00387107	-0.107	-
cg00773700	0.0033239	0.101667	ZC3H3
cg00818668	0.0315369	0.110667	-
cg00827395	0.0487396	0.113	-
cg00854993	0.00409371	-0.120333	-
cg00876175	0.0410833	0.114	LOC101928790;PEX5L
cg00885788	0.000801843	0.106333	-
cg00973276	0.00111961	0.141	USP28
cg00979572	0.000129084	0.140333	ODF3
cg01000576	0.00417358	0.102667	TNR
cg01006609	0.00565247	0.106667	ASPA
cg01045442	0.00719184	0.108	-
cg01145131	0.00106779	0.116667	RERG
cg01157046	0.0023997	0.122	SGPP2
cg01169732	0.00190634	0.131667	-
cg01197751	0.0446123	-0.105667	-
cg01206193	0.00184324	0.146	-
cg01206335	0.00222239	0.135667	-
cg01272851	0.000465609	0.11	-
cg01302424	0.000429178	0.118	-
cg01354510	0.00767327	0.103667	FEZ2
cg01357506	0.00991867	0.106	-
cg01402714	0.00152801	0.127667	-
cg01413208	0.0133628	0.108667	-
cg01494444	0.00575202	0.105333	-
cg01494664	0.0129477	0.108	-
cg01548905	0.00284815	0.101667	IRAK1BP1
cg01575818	2.62e-05	-0.127	ATF2
cg01610639	0.00488278	0.109667	-
cg01630362	0.00108011	0.138	NADSYN1
cg01656216	0.00010966	0.172	ZNF438
cg01667978	0.00124561	-0.127333	CUEDC1
cg01708812	0.00193786	0.100667	TEX261
cg01716603	0.000659848	0.383333	LASP1
cg01729646	0.0415384	-0.102	-
cg01741932	0.0482411	0.100333	PHC2
cg01761662	0.000235599	0.126	POU2F3
cg01786704	0.0224997	0.108667	SNRPN
cg01813334	0.000793163	-0.127	EIF3B
cg01826574	0.0103363	0.110667	DMRT1
cg01866434	0.00896342	-0.111667	ANKRD55
cg01868752	0.011351	-0.116667	CNTNAP2
cg01869804	0.00446607	-0.104333	ANKS1B
cg01923690	0.000441154	0.115333	-
cg01930518	0.00308472	0.114	FURIN
cg01980591	0.0232365	0.164333	-
cg01995986	0.0138659	0.125333	STXBP5-AS1
cg02017417	0.00605803	0.106333	IBA57
cg02028297	0.0117748	0.105333	-
cg02035018	0.00115604	-0.171667	ZFYVE28
cg02075877	0.00628834	0.101333	GOLGA8K
cg02077695	0.0155369	-0.101333	MPP4
cg02077729	0.000970681	0.108333	-
cg02090742	0.00730295	-0.15	C17orf79
cg02097429	0.00348527	0.111	-
cg02109585	0.0112767	0.102333	TTC7A
cg02110592	0.000441131	0.156667	-
cg02153681	0.00225143	0.115667	-
cg02205193	0.00216894	-0.11	-
cg02218809	0.0101811	0.122	TMEM219
cg02235289	0.0354449	0.121	GPN1；CCDC121
cg02255484	0.0386723	0.132	-
cg02284764	0.00455945	0.103	TMEM245
cg02314019	0.00458317	0.105667	PTPRM
cg02370669	0.0499863	-0.124333	SUPT3H
cg02395069	8.47e-05	0.130333	-
cg02432022	0.0101956	0.111667	-
cg02450666	0.000161799	0.108667	-
cg02456238	0.0052714	0.109	FMO1
cg02458516	0.000330453	0.132	ZMAT4
cg02485480	0.000105976	0.173	-
cg02526330	0.00238302	0.12	NIPAL3
cg02529683	0.000816105	0.128	EEA1
cg02554168	0.000447918	0.121	KIAA0748
cg02611934	0.00521049	0.130333	SLITRK5
cg02637643	0.00103517	0.111	-
cg02671445	0.000217699	0.150333	-
cg02686259	0.00497895	0.108333	-
cg02707307	0.00120959	0.118333	-
cg02732804	0.00301847	0.113	GSG1L
cg02757491	0.000306549	0.129667	-
cg02759147	0.00652168	-0.118667	PDE1C
cg02771260	0.0328558	-0.150333	MS4A3
cg02777302	0.00577632	-0.117	MAPK4
cg02784486	0.00434205	-0.114	MAP3K4
cg02803536	0.043518	-0.141333	-
cg02836529	0.000143661	0.120667	NEUROD1
cg02838040	9.62e-05	0.205667	-
cg02844593	0.00498699	0.108667	CACNA2D3
cg02890960	0.00382834	0.113667	HYAL4
cg02893499	0.028858	-0.106667	LHPP
cg02906470	0.00364979	0.107	-
cg02948635	0.00155198	0.104333	SLC22A4；LOC553103
cg03102898	0.00107857	0.111333	-
cg03114584	0.000153192	0.135333	-
cg03145999	0.00842448	0.129333	ZSCAN18
cg03149814	0.0148346	0.114333	-
cg03151640	0.000802762	0.125667	CPE
cg03168615	0.000607551	0.117	GNG12-AS1；WLS
cg03253385	0.00135927	0.111	PDE6H
cg03254538	0.000430147	0.138333	-
cg03256335	0.0107811	0.104	-
cg03306010	0.02102	-0.119667	-
cg03310376	0.00229111	-0.104	SYN2
cg03336727	0.0241711	0.125333	PRELP
cg03344309	0.00365236	0.104667	-
cg03344433	0.00812209	0.120667	-
cg03409548	0.0461795	0.101333	MOBKL2C
cg03442534	0.0122355	0.112667	-
cg03471705	0.00758982	-0.14	GTF2A1
cg03480821	0.00106094	0.104667	-
cg03513762	0.00662909	0.126333	-
cg03540731	0.00315887	0.102667	LRRC25
cg03562736	0.00334357	-0.106	CSMD3
cg03565720	0.000294645	-0.116	LHFPL3
cg03572772	0.00770091	0.102	PCDHB15
cg03611536	0.000384716	0.101667	ACCSL
cg03669147	0.00563574	0.117	FGF20
cg03698089	0.00422539	0.110333	PLCB1
cg03720771	0.00396113	0.112	-
cg03728425	0.0377739	0.101667	-
cg03761895	0.021402	0.100667	-
cg03776176	0.00754702	0.110333	KIAA1549
cg03796890	0.00159951	0.132333	TMEM17
cg03816680	0.00336062	0.111333	-
cg03817911	0.00452118	0.110333	TXNRD1；EID3
cg03851645	0.000646438	0.148	PLCD1
cg03870472	0.0070892	-0.113667	MIR6130
cg03898365	0.0311214	0.105	OR10A4
cg03928154	0.00650614	0.102	-
cg03938043	0.000683922	0.13	INTS7；DTL
cg03990412	0.0025537	0.109	-
cg04032914	0.00501416	-0.103	GLIS1
cg04042248	0.0056946	0.116667	-
cg04053260	0.0196679	-0.111	LOC101929718；SLC39A2
cg04064380	0.0106353	0.114	-
cg04142323	0.00296354	0.117	LOC645323
cg04208499	0.0092318	-0.110667	NCOA6
cg04212450	0.00660836	0.115333	-
cg04214817	0.000982463	0.119333	SMARCD1
cg04245104	0.00720403	0.117667	NGF
cg04281344	0.0135213	0.101	-
cg04285275	0.00359181	0.105	-
cg04343939	0.0101354	0.108	ELFN2
cg04355432	0.00267625	0.124333	SLC30A8
cg04369651	0.000463133	0.138333	MYT1L
cg04371288	0.000147737	0.102	MAP6
cg04392895	0.0041743	0.130333	-
cg04409048	0.0149082	0.1	-
cg04424048	0.000584017	-0.115	APP
cg04442818	0.000894146	0.104667	-
cg04454073	0.0310444	0.139	-
cg04479217	0.0158191	0.100333	DSG2
cg04523791	0.00598788	0.122667	-
cg04540711	0.00629306	-0.101667	-
cg04552784	0.00194091	0.102333	ITGBL1
cg04628293	0.00711523	0.111	SEC23A
cg04680247	0.0234462	-0.116667	ASXL2
cg04694633	0.000198253	0.101333	-
cg04766683	0.00623568	0.111	-
cg04798695	0.00951617	0.106	LOC101927100;TICAM2;TMED7-TICAM2
cg04823639	0.0148577	-0.106	-
cg04830221	0.0437537	-0.100667	VWC2L-IT1;VWC2L
cg04891815	0.00521075	-0.111	-
cg04897934	0.0134572	0.103333	SPAG16
cg04931090	0.0135324	-0.137	SCUBE3
cg04971615	0.0043639	0.105333	-
cg05086956	0.00662029	0.105667	ROBO3
cg05091585	0.00139567	0.119333	-
cg05183386	0.00351698	0.115	TEX29
cg05186239	0.00197777	0.121667	-
cg05195889	0.00208767	0.131333	GRIN2A
cg05200037	0.00449184	0.114333	ZC3H12D
cg05203124	0.0377962	-0.106	-
cg05239771	0.0038337	0.11	-
cg05251342	0.000116511	0.118667	-
cg05332270	0.00309147	0.144333	EIF2AK2
cg05332565	0.00844486	0.101333	-
cg05343665	0.000716061	0.138333	EPS8
cg05451385	0.0119463	-0.136333	LRCH3
cg05484734	0.00180189	-0.116667	-
cg05518697	0.0369041	-0.116	VSTM2L
cg05585897	0.000212665	-0.136333	-
cg05588111	0.0221657	0.107333	NCRNA00081;SHOC2
cg05592633	0.0066887	0.112333	CPS1
cg05619116	0.0129311	0.167333	-
cg05624845	0.008687	-0.111333	-
cg05630725	0.017494	-0.120667	SOX5
cg05644017	0.0152932	0.102	SULT1C3
cg05683292	0.00785354	0.115667	-
cg05683468	0.00997846	-0.115667	-
cg05686503	0.000911762	0.115667	SERHL
cg05698171	0.0242846	0.101	PPP1R12B
cg05700406	6.21e-05	0.107	CHGA
cg05811460	0.00478203	0.100333	-
cg05843841	0.00110456	0.109667	LRRC32
cg05857643	0.00407125	-0.102	CBX3
cg05929282	0.00862498	-0.102667	KDM2A
cg05932034	0.00568867	0.113667	FAM184A
cg05939871	0.00676003	0.114	SETBP1
cg05942508	0.00895924	0.122667	HTR3A
cg05964940	0.00591496	0.106	EDIL3
cg05979910	0.00104783	0.138	TTLL5
cg05996538	0.011939	0.122	NOTCH4
cg06007114	0.000241954	0.105	-
cg06070576	0.000417978	0.118	-
cg06081482	0.000207775	-0.100667	ATM;NPAT
cg06094745	0.00957683	0.105333	HDAC4;MGC16025
cg06097077	0.00552569	0.118667	NLGN1
cg06134956	0.010814	-0.109667	AKAP9
cg06180119	0.00620129	0.119667	-
cg06185510	0.00113555	0.119667	ATP13A5
cg06186679	0.0395097	-0.1	ITGBL1
cg06201072	0.00973907	-0.105	C8orf34
cg06210081	0.00810384	0.104667	-
cg06294580	0.0178456	-0.11	-
cg06299192	0.00146589	0.110667	-
cg06375758	0.000836082	0.146667	-
cg06395700	0.00149679	0.101333	-
cg06442162	0.0145656	0.126667	SLC26A7
cg06466233	4.77e-05	0.124667	-
cg06499135	0.00217668	0.129	-
cg06535121	0.00149526	0.103	-
cg06579338	0.00373763	0.126667	ERI2
cg06634471	0.0187661	0.115667	ARID1B
cg06645192	0.0330798	-0.123	-
cg06682450	0.000434522	0.144	DIRC3
cg06686826	0.00170052	0.102333	TRANK1
cg06738239	0.000290948	0.102	-
cg06753057	0.000607553	-0.116333	-
cg06797880	0.0141291	0.113333	HHIPL1
cg06842775	0.0088325	-0.114333	-
cg06848047	0.016383	0.119	SNCA
cg06862227	0.00540102	-0.107667	ARHGAP35
cg06863132	0.0237983	-0.119667	-
cg06865363	0.020041	0.119667	-
cg06866628	0.0114375	0.106	GTF3C5
cg06908058	0.00169179	0.112667	MMP16
cg06991755	0.000755005	-0.116	RHPN2
cg06999661	0.00150631	0.118667	TMEM178B
cg07059704	0.00355111	0.125	ADH1B
cg07082201	0.00347667	-0.123333	-
cg07148716	0.0462546	0.109333	GJB6
cg07183344	1.11e-05	-0.137	CPNE7
cg07198775	0.00165173	0.109667	CDK6
cg07206630	0.0130756	0.107	FGF1
cg07207660	0.000596843	0.183	MICB
cg07264319	0.000740236	0.144	UCHL3
cg07279157	0.00351869	0.126667	-
cg07288571	0.00186356	0.107667	-
cg07288713	0.000668048	0.137	SRGAP1
cg07310694	0.0449997	0.1	SPAM1
cg07314148	0.00140521	0.126333	MKI67
cg07327067	0.000774585	0.111667	DISP1
cg07328569	9.76e-05	0.153667	-
cg07331276	0.0156913	0.132	GPR176
cg07414687	0.00133465	0.108333	-
cg07479303	0.000379732	0.101667	ESRRG
cg07535320	0.013148	-0.126	ZCCHC7
cg07560401	0.0431898	-0.120333	LOC646762
cg07601093	0.00766058	-0.105	-
cg07630301	0.0111861	-0.109667	MYO3A
cg07636088	0.00074674	-0.108333	HSPH1
cg07641772	0.00183343	-0.117667	-
cg07658508	0.0129122	0.122667	SLC26A1
cg07672104	0.00608801	0.106333	SMIM19;SLC20A2
cg07701579	0.005107	0.101667	MORN1
cg07779423	0.000519165	0.101333	-
cg07782112	0.000443195	-0.134	-
cg07857119	0.0132911	0.104	-
cg07915722	0.0153431	0.11	-
cg07915981	0.0073104	0.130667	-
cg07981118	0.0103338	0.106333	NLGN1
cg07985898	0.00368891	0.105333	NEDD4L
cg07997575	0.027047	0.112	-
cg08004685	0.00393198	0.101333	HRAT56
cg08029068	0.00150494	0.116333	-
cg08049640	0.00943645	0.101333	SLC13A5
cg08061218	0.00506763	-0.106667	-
cg08134316	0.0064312	0.102	-
cg08142440	0.00108369	0.153	LINC01499
cg08155050	0.0178026	0.126333	SERPINB6
cg08176386	0.00249581	0.102333	CALCA
cg08228815	0.00401397	0.108	-
cg08250187	0.0104225	0.109	-
cg08295661	0.00292682	0.109	ADAM12
cg08347373	0.0076456	0.100333	CD302
cg08361335	0.00172727	0.122667	MPP6
cg08412188	0.00513535	-0.105333	GTF2I
cg08421007	0.000695458	0.154667	LOC101927901
cg08448479	0.00583682	0.107667	ANK2
cg08448751	0.00033324	0.120667	SEMA3G
cg08504766	0.017635	-0.123667	SLC17A5
cg08523438	0.00167081	0.156333	-
cg08550283	0.00139259	0.128	-
cg08578320	0.00410994	0.101	HLA-DRB1
cg08610801	4.09e-05	0.139667	-
cg08662074	0.00599491	0.143667	PAPPA
cg08687685	0.00260892	-0.106333	-
cg08723913	0.00359038	0.111333	MIR568
cg08728669	0.022286	-0.103333	MIR4500;MIR4500HG
cg08780218	0.00044194	0.102667	-
cg08802149	0.00356582	0.126667	-
cg08856930	9.77e-05	0.209333	LTBP1
cg08866798	0.00295538	0.106333	-
cg08935267	0.00566533	-0.136667	SLCO5A1
cg08981067	0.00355158	-0.105667	OR5H14
cg09005886	0.00421729	-0.127667	PTPRO
cg09027255	0.00302215	0.101667	-
cg09036563	0.0007915	0.114	MGC2889;HRASLS
cg09044585	0.000903517	0.151667	-
cg09047457	0.0111631	0.121	-
cg09069597	0.00208514	0.107667	SHANK2
cg09077048	0.00406176	0.101	FHOD3
cg09078466	0.0123921	-0.100667	LOC102546299
cg09078504	0.00715457	-0.104667	-
cg09112695	0.00482717	0.104	CDKAL1
cg09169367	0.00156358	-0.113333	MTO1
cg09213102	0.00393099	0.118333	CALB2
cg09219013	0.00432253	0.110667	SPON1
cg09222269	0.00862122	0.12	-
cg09251959	0.0034764	-0.102	COL16A1
cg09258020	0.00949183	-0.100667	NRXN1
cg09272923	0.000862577	0.121	CAMTA1
cg09303423	0.000943826	0.107333	CCDC3
cg09313053	0.00204144	0.159333	ZNF880
cg09318283	0.000514766	0.135333	-
cg09333215	0.0105753	-0.130667	-
cg09444657	0.00264673	0.134667	PDE4B
cg09551984	0.00106959	0.106667	-
cg09573197	0.000313577	0.120333	FILIP1L;MIR548G;CMSS1
cg09602751	0.0281814	0.123	-
cg09603069	0.00318007	0.105667	-
cg09603096	0.00972468	0.103333	FNDC3A
cg09611499	0.000568705	0.158333	FCHSD2
cg09612765	0.0111521	0.104667	IQCA1
cg09614876	0.000989492	0.133667	LRRC66
cg09694258	0.0036989	0.1	SLC44A5
cg09698548	0.00464837	0.105333	CA8
cg09711279	0.0131307	0.130333	-
cg09742465	0.000461529	0.144333	-
cg09818739	0.00240902	0.120667	-
cg09863786	0.0114473	-0.112333	PSMB2
cg09884847	0.00717177	-0.111667	C9orf3
cg09889389	0.00579004	0.104333	-
cg09903879	0.000259922	0.159	EMP1
cg09941405	0.00236055	0.13	HDAC9
cg10003581	0.00531923	0.111	DST
cg10005496	0.00689399	0.118	-
cg10030147	0.0201627	0.106667	OR6N2
cg10060562	0.0147543	0.103	PRKG2
cg10095954	0.00283718	0.170667	ATP2A3
cg10110288	0.00181988	0.138333	IL6ST
cg10111328	0.034442	0.116667	-
cg10130564	0.00134289	0.113	TAGLN
cg10166915	6.94e-06	0.182333	-
cg10171720	0.0191987	-0.121667	-
cg10196152	0.00525954	-0.102667	LOC101927020;LOC101927048
cg10196532	0.00164163	0.116667	RCBTB1
cg10264318	0.00548855	0.104	DPP6
cg10296799	0.0299457	0.103333	-
cg10323573	0.00550298	0.105	-
cg10324219	0.00141411	0.101	GLB1L2
cg10340038	0.00141803	0.103	ABI2
cg10341691	0.00280597	0.120667	VWA8
cg10347270	0.0154543	0.109667	-
cg10363550	0.00541861	0.101333	ZEB2
cg10397440	0.00389864	0.100333	PENK
cg10510032	0.00582855	-0.105333	-
cg10543836	0.000778823	0.115667	-
cg10630087	0.00486765	0.103667	RABGAP1L
cg10660319	0.0059103	-0.107	-
cg10704086	0.000345193	0.188	-
cg10739948	0.000682798	0.139667	-
cg10791884	0.0359729	-0.101	-
cg10838500	0.00169621	0.117333	SLC6A3
cg10908869	0.00601829	0.110667	-
cg10920240	0.0370681	-0.111	-
cg10957166	0.00158822	0.128	LOC338799
cg10963011	0.00111471	0.149333	-
cg11028755	0.00109155	0.127667	-
cg11067786	0.000632798	0.106333	LOXL3;DOK1
cg11085966	0.0104126	0.102	-
cg11169344	0.0256842	0.100667	-
cg11177869	4.9e-05	0.113333	LINC00693
cg11180199	0.0046847	0.113333	-
cg11204618	0.000794508	-0.155667	-
cg11243251	0.00326358	0.110333	PNPLA1
cg11296224	0.00069651	0.111667	-
cg11332209	0.00145091	0.104667	-
cg11337804	0.00309108	0.106667	RAD51B
cg11345132	0.000337051	0.121	-
cg11354479	0.00679756	0.105333	-
cg11358847	0.00231791	0.113667	-
cg11358887	0.000482948	0.108333	-
cg11363742	0.00337343	0.133667	-
cg11406662	0.00233183	0.1	-
cg11435225	0.00844186	-0.105	SFI1
cg11460986	0.00944888	0.116	-
cg11492288	0.0171411	-0.103667	HCG18
cg11543937	0.00472444	0.116667	SPINK5
cg11545923	0.00348756	-0.102667	GABRG3
cg11564285	0.00142515	-0.111	NCAM1
cg11574645	0.00791118	0.105333	-
cg11586894	0.00123152	0.112667	SEMA6A
cg11594770	0.0012566	0.131333	-
cg11615647	0.000288122	0.109	-
cg11638980	0.0070489	-0.126333	SRRM3
cg11670211	0.00191617	0.137	NOX4
cg11704582	0.00273046	0.101333	CNNM2
cg11710773	0.0314497	-0.100667	-
cg11774909	0.000670223	0.112667	KIAA1217
cg11777506	0.00127273	0.166	-
cg11808699	0.0315612	-0.114667	IL16
cg11809614	0.000989932	-0.114	C1orf156
cg11841113	0.0101791	-0.120667	ADAMTS3
cg11848788	0.00316305	0.106667	-
cg11868330	0.00453226	-0.105667	CCDC148
cg11910670	0.0144076	0.100333	-
cg11915589	0.00159867	-0.131333	PALLD
cg11930554	0.0150537	0.103667	-
cg11936556	0.00552134	0.104333	-
cg11954813	0.0110922	-0.111667	-
cg11995621	0.022209	-0.105667	BBOX1;BBOX1-AS1
cg12020549	0.00136631	0.134	COMP
cg12025941	0.000909583	0.138667	RFX4
cg12030608	0.00388784	0.109333	FGF14
cg12040210	7.11e-05	0.143333	-
cg12040278	0.0299876	0.107333	QPCT
cg12045715	0.00685851	0.105333	C19orf22
cg12055259	0.000537234	0.102333	-
cg12087371	0.00319233	0.103	CXCL6
cg12106181	0.0123868	0.105	-
cg12135887	0.002433	-0.114333	MMP17
cg12158912	0.0123802	-0.101667	GAL3ST2
cg12167822	0.0443541	-0.105333	LOC285768
cg12211577	0.00401775	0.103	RALBP1
cg12291408	0.00122515	0.101667	-
cg12292213	0.00551233	0.113	ST3GAL1
cg12307698	0.000937951	0.129	GABRA4
cg12437115	0.0310124	0.136	KRT12
cg12475495	0.000218538	0.181	-
cg12515684	0.00724906	0.102	-
cg12522833	0.00563239	0.116	GALR1
cg12586529	0.00435127	0.114333	METAP1
cg12621171	0.0227775	0.1	MEF2C
cg12632152	0.00205171	0.126	FGF2
cg12669037	0.00560206	-0.102333	SNX8
cg12671082	0.00884637	0.231333	PID1
cg12714594	0.000558973	0.129333	-
cg12736473	0.00577991	0.103667	-
cg12821056	0.00262056	0.160333	-
cg12828145	0.00498142	0.109	-
cg12833460	0.0029467	0.138	CAMTA1
cg12890430	0.00812767	0.116667	-
cg12989851	0.0107922	0.115333	-
cg13002189	0.000432044	0.136333	-
cg13012862	0.0213848	0.106333	CPA3
cg13040524	0.00214045	-0.103333	EPS15
cg13137032	0.00444687	0.109667	-
cg13158641	0.0249483	-0.109	-
cg13192318	0.00238243	0.101667	CCR7
cg13201808	0.00252941	-0.133	-
cg13209122	0.00712843	-0.108	ITPKB
cg13226354	0.0149052	0.102	GTF2F2
cg13285600	0.00773068	0.113	-
cg13289769	0.00127245	0.146333	SEL1L3
cg13341745	0.00601513	0.103333	TMC1
cg13347257	0.00511996	0.113333	LHFPL4
cg13357523	0.00245073	-0.110667	APLF
cg13375636	0.000599865	0.13	LRRC27
cg13384011	0.00380198	0.104333	-
cg13404054	4.08e-05	-0.127333	NOTCH3
cg13451082	0.00760236	0.101333	OLFM1
cg13455069	3.27e-05	0.138333	SORCS2
cg13509934	0.00167717	0.108333	-
cg13514252	0.0445751	-0.108	-
cg13523819	0.00413055	0.100667	MITF
cg13538965	0.000173237	0.145	-
cg13627898	0.0275499	-0.107	BMP3
cg13653802	0.00240571	0.105667	-
cg13686184	0.00238355	0.117667	-
cg13702185	0.00479312	-0.101333	RGS12
cg13722096	0.00110823	0.118667	LINC00689
cg13731338	0.000250382	-0.117333	-
cg13734833	0.00763413	0.115	MRGPRF
cg13750180	0.0276254	0.100333	ZNF815
cg13758543	0.00749988	0.101333	-
cg13850927	0.00581991	-0.104333	-
cg13905211	0.00690579	-0.100333	-
cg13933109	0.00305698	-0.109667	-
cg13934918	0.0196211	0.106333	HNRNPH3;PBLD
cg13987110	0.0209679	0.1	-
cg14046781	0.000515918	0.127667	KIN
cg14059145	6.45e-05	0.146	PRKAG2
cg14083800	0.0237655	0.125	HNRNPF
cg14092626	0.00117181	0.117	-
cg14096799	0.00132507	0.103	MAP3K2
cg14123923	0.00162292	0.136667	POU4F1
cg14160349	0.00551198	-0.113	DMTF1
cg14170337	0.00546269	0.100667	AGPAT4
cg14173006	0.034914	0.1	-
cg14173561	0.0256705	0.101333	ROBO2
cg14179786	0.00144477	0.102667	RHBDD1
cg14185821	0.00513684	-0.111667	XPO7
cg14186264	0.00827223	-0.104667	C6orf58
cg14192641	0.00435944	0.103667	-
cg14202292	0.00329015	0.106	MYL1
cg14205800	0.0234743	-0.137667	MIR3661;PPP2CA
cg14217157	0.00441416	-0.116667	NELFA
cg14229732	0.00226458	0.107667	C18orf25
cg14268194	0.0117614	-0.125333	TPK1
cg14304349	0.000212451	0.125333	TRIM6;TRIM6-TRIM34
cg14313310	0.00559612	0.113	GLT25D2
cg14315430	0.00103899	0.126667	MBD6;DDIT3
cg14384803	0.000604287	0.109	-
cg14399018	0.00660588	-0.121667	GRM8
cg14418213	0.00900455	0.122	-
cg14452209	0.0179561	0.120667	-
cg14467181	0.00036212	0.182	-
cg14482153	0.0001348	0.129333	ATXN1
cg14498004	0.000795287	0.148667	-
cg14523772	0.00369419	0.121333	MAGI2
cg14523800	0.00310219	0.111	INPP4B
cg14536241	0.00575344	0.105667	-
cg14576850	0.00286839	0.108667	CDC14A
cg14580853	0.00369466	0.104	MAP7
cg14590806	0.00760884	-0.104333	C7orf49
cg14591730	0.00650066	0.116	PACS1
cg14603031	0.00287333	-0.105333	LFNG
cg14607977	0.00973826	0.100667	-
cg14614917	0.000775004	0.106667	ERC2
cg14635531	0.00097041	0.121667	RASGEF1A
cg14657561	0.00706014	0.12	LOC101929741
cg14676846	0.0133775	0.100667	PTPN13
cg14679745	0.0012476	0.128333	-
cg14808135	0.00590806	0.119	-
cg14827353	1.06e-05	-0.200667	RASGRP4
cg14881054	0.0031663	0.114	-
cg14892118	0.0230369	0.101	APOA1BP
cg14959425	0.000164992	0.145667	ITGB8
cg14982133	0.00193645	0.138333	-
cg15001728	0.00307903	-0.105333	SYT1
cg15025200	0.00223608	0.117333	-
cg15037865	0.00169114	0.104667	-
cg15044280	0.00426896	0.112333	NFIB
cg15059239	0.00122694	0.133667	FTMT
cg15068357	0.0278248	0.131667	SMOC2
cg15093441	0.000814074	0.167667	-
cg15094236	0.00283174	-0.110333	LOC285768
cg15140571	0.000765279	0.117667	DLG2
cg15201809	0.000551222	0.131333	SH3RF1
cg15215155	0.00294436	0.102333	FLNC
cg15230460	0.016767	-0.101667	FAM66D
cg15256783	0.00737616	0.106667	PIWIL3
cg15280197	0.0137364	0.107333	LUZP6;MTPN
cg15357828	0.00337509	0.138	-
cg15365029	0.0033562	0.111667	LAMTOR5;LAMTOR5-AS1
cg15373530	0.00241196	0.109667	LINC01105
cg15442155	0.000259881	0.139	-
cg15450246	0.00236384	0.118667	KCNA3
cg15483637	0.00857552	-0.104	-
cg15513137	0.00032705	-0.135	SCN2A
cg15546356	0.00435083	0.118333	NOL10
cg15591490	0.00401799	0.141	RGS14
cg15607308	0.001521	0.108333	PKP4
cg15607708	0.0048839	0.151333	ZNF331
cg15684003	0.00112289	0.112	CREB1
cg15751667	0.00118543	-0.11	GPATCH1
cg15758700	0.00855222	0.144	IFLTD1
cg15767233	0.0440616	0.106667	CNGB3
cg15819646	0.00937621	0.111333	TNFRSF1B
cg15827169	0.0176919	-0.113667	ZNF608
cg15836112	0.00111704	-0.136333	SH3RF3
cg16100103	5.43e-05	0.113667	-
cg16122628	0.000646716	0.132667	C6orf145
cg16249801	0.00224796	-0.102	ZBTB41
cg16280412	0.00195641	0.12	CDH12
cg16284456	0.00293236	0.120333	PBX1
cg16375948	0.00146346	0.101667	-
cg16380632	0.00346282	0.118	CAMTA1
cg16397970	0.00324813	0.118	RICTOR
cg16450249	0.0119727	0.104	FARP1
cg16491062	0.00863485	0.160667	-
cg16509291	2.63e-05	0.175667	ATXN1
cg16512615	0.000624186	0.139667	UCP1
cg16634914	0.00542354	-0.122	LOC101928370;S1PR1
cg16640855	0.00421751	0.126333	NEUROD1
cg16655805	0.0136814	0.102333	C6orf147
cg16665103	0.00285078	-0.102333	COQ3
cg16684817	0.0426248	-0.101333	C1orf38
cg16708692	3.85e-06	0.161667	APLF
cg16721202	0.00038991	-0.118667	SP4
cg16752817	0.00371549	0.104333	-
cg16774382	0.00187796	0.118667	OR6V1
cg16793007	0.00197142	0.127333	-
cg16895602	0.0111284	0.108667	-
cg16896163	0.00614836	0.116333	-
cg16913652	0.0231051	-0.114667	FGF14
cg16919340	0.00793363	0.110667	AHCTF1P1
cg16932560	0.00941572	-0.114333	SNORA38;BAT2
cg16955889	0.00500352	0.112	SOX2OT
cg17006260	0.00887062	0.133	COL4A2
cg17007339	0.0119666	-0.103	SYTL2
cg17008960	0.00269114	0.108	HNRNPA0
cg17009294	0.00195655	0.111333	ZEB2
cg17036570	0.000108611	0.124	ITLN2
cg17083321	0.00293166	0.105	STEAP2-AS1;STEAP1
cg17128485	0.00775522	0.108333	-
cg17135407	0.0070241	0.1	SPACA1
cg17160660	0.00647617	-0.102667	MYC
cg17201651	0.0350565	0.122	XPNPEP1
cg17233452	9.71e-05	0.157	PHF17
cg17247669	0.00011113	0.154667	-
cg17287034	0.00049933	-0.103333	ADAM12
cg17303540	0.000507847	0.115667	PCDHGA4;PCDHGA11;PCDHGA9;PCDHGA1;PCDHGB1;PCDHGB6;PCDHGB3;PCDHGB7;PCDHGA6;PCDHGA8;PCDHGA10;PCDHGA5;PCDHGB4;PCDHGA3;PCDHGA2;PCDHGB2;PCDHGA7;PCDHGB5
cg17353847	0.00789456	0.11	RGSL1
cg17357274	0.0032959	0.109667	LOC100506457
cg17388416	0.00748026	-0.110333	PTPN4
cg17397028	0.00200952	0.107667	FAM190A
cg17511819	0.0023495	0.119333	DST
cg17546446	0.0303194	-0.104	TMPRSS15
cg17622053	0.000946442	-0.131	-
cg17626671	0.000183556	0.103667	-
cg17627829	0.000622009	0.101333	HCG18
cg17651973	0.000743715	0.137667	-
cg17653775	0.00311761	0.121	-
cg17726779	0.00453141	-0.115667	KIAA0825
cg17759095	0.00154808	0.113333	DST
cg17761265	0.0187222	-0.102	HDAC9
cg17770034	0.00596558	-0.128	-
cg17784126	0.00712951	0.109	-
cg17789375	0.000164055	0.150333	LYST
cg17824102	0.000368928	0.117333	-
cg17839008	0.000326731	0.165333	FAM184B
cg17850538	0.00029607	0.137333	ZNF770
cg17939534	0.0260149	-0.1	PLCL1
cg17983217	0.000134163	0.115333	DDAH2
cg17989867	0.000528849	0.156667	PTPN3
cg18010085	0.0080376	0.109667	-
cg18078155	0.000756338	-0.112	CCDC102B
cg18080819	0.00385203	0.117	SHANK2
cg18106833	0.0078655	0.104	-
cg18121163	0.0165797	-0.106667	-
cg18121713	0.0014658	0.106333	VSNL1
cg18184356	0.00047819	-0.118667	-
cg18214572	0.00752537	0.102667	-
cg18270610	0.00245689	0.118	SPATA19
cg18272543	0.000687625	0.177333	TAX1BP1
cg18282005	0.00495411	-0.102	DUSP10
cg18286501	0.00649123	0.121667	TMEM26
cg18402973	0.00257125	-0.189333	-
cg18427036	0.00443094	0.108	-
cg18439842	0.0112448	-0.113333	-
cg18454473	0.00444394	0.136667	-
cg18457737	0.0442615	0.118333	SPATA19
cg18469436	0.00688414	-0.119	-
cg18496262	0.00124912	0.157	KIDINS220
cg18543142	0.000919109	0.119	-
cg18574298	0.00265966	0.101667	-
cg18646689	0.000898954	0.110333	-
cg18656630	0.000919526	0.101	-
cg18658186	0.00905828	0.111	MGAT4C
cg18670950	0.000704306	0.132	-
cg18688077	0.00640658	-0.108667	-
cg18702689	0.00231786	0.115667	COL25A1
cg18739031	0.0041935	0.107	MYRFL
cg18752774	0.00053578	0.129667	NLRP14
cg18760835	0.007978	0.114667	-
cg18770442	0.00545405	0.146333	DSE
cg18780606	0.00343989	0.103	-
cg18833720	0.00554164	0.119667	MIR7846;TNFRSF1B
cg18842333	0.0133316	-0.114667	-
cg18974212	0.00372508	-0.110333	-
cg18983604	0.00606356	0.108	-
cg19244300	0.00114628	0.127333	GNAI3
cg19301114	0.00135975	0.131333	PARK2
cg19349910	0.0169355	-0.103333	-
cg19370166	0.00276992	0.128	CD164L2
cg19397953	0.0026912	-0.105667	IL4I1
cg19447020	0.00233297	0.125	SNTG2
cg19530924	0.000301168	0.159	-
cg19538655	0.00661144	0.101333	PAX9
cg19582000	0.00209186	0.128667	MIR588
cg19627006	0.00181002	0.117	CAPG
cg19702979	0.00152573	0.114333	CCT8L2
cg19803052	0.0022784	0.105667	TMEM196
cg19837391	0.0115236	-0.111667	-
cg19842306	0.00443427	-0.106	GTF2IRD1
cg19878214	0.00528829	0.104667	-
cg19899563	0.00370158	0.102	SGIP1
cg19903294	0.0103053	-0.118667	-
cg19908827	0.00310107	0.107333	LRRN2
cg19918057	0.00847861	0.123667	-
cg19950069	0.00475787	0.101	C17orf101
cg19980369	0.0124808	0.105333	-
cg20142172	0.00200081	0.119333	-
cg20146506	0.00438049	-0.107333	TNIP3
cg20211778	0.0104029	0.101667	ANKRD30A
cg20232421	0.00317095	0.119	-
cg20284998	0.045161	-0.109333	-
cg20294319	0.0180029	-0.101333	LRCH1
cg20307184	0.00832445	0.100333	ABCA13
cg20329084	0.00377321	0.115	-
cg20329557	0.00411312	0.103	GPR179
cg20333014	0.000458166	0.113	ALDH3B2
cg20339371	0.00441475	0.105667	-
cg20348746	0.000403507	0.134	-
cg20353571	0.000636875	0.133667	LIMCH1
cg20436028	0.00471317	0.104333	-
cg20444256	0.00949606	0.107333	CKM
cg20458433	0.00101208	0.11	SDK2
cg20473250	0.00103656	-0.129	PHF21A
cg20477190	0.00187728	-0.125333	-
cg20521805	9.73e-05	0.158667	ZBTB20-AS3;ZBTB20
cg20522407	0.000163691	-0.101	KCTD16
cg20539350	0.00331267	0.107667	-
cg20547770	0.038997	0.101667	-
cg20578612	0.00140409	0.11	-
cg20595392	1.23e-05	0.205333	-
cg20621273	0.000101394	-0.121	-
cg20631472	0.00401144	0.107333	GPR19
cg20700512	0.00451463	-0.102333	COL4A2
cg20709008	4.25e-05	0.177667	NEUROD1
cg20739630	0.0209029	0.101	PKHD1
cg20784842	0.00076115	0.115	-
cg20815911	0.0135868	0.114	MIRLET7A1;MIRLET7F1
cg20849261	0.00335045	-0.103	GPC5
cg20978923	0.00245012	0.109333	TNFRSF8
cg21067465	0.00158002	-0.125333	ME3
cg21108802	0.00501234	-0.110667	-
cg21121803	4.27e-05	-0.199333	MAGI2
cg21160594	0.00160466	0.107	-
cg21195277	0.00513116	0.154667	C6orf10
cg21229536	0.000776889	0.111	XRCC4;TMEM167A
cg21287622	0.00630405	-0.103667	-
cg21335600	0.00286823	0.119	-
cg21347302	0.00231858	0.107333	PTRHD1;CENPO
cg21366298	0.00653917	-0.11	NARS2
cg21371003	0.0242997	-0.113	C17orf67
cg21446455	0.0138743	0.113	-
cg21453451	0.00283638	0.109	SOX2OT
cg21463368	0.00328142	0.108333	RPS6KA2
cg21494445	0.00425357	0.121667	STYXL1;MDH2
cg21505217	0.0273252	-0.116667	GCG;LOC101929532
cg21539939	0.00833546	0.101	-
cg21568368	0.0277298	0.131	PSMB8
cg21585845	0.0383247	-0.102	-
cg21588562	0.00364575	0.107333	FTMT
cg21605700	0.00102003	-0.116333	ACADSB
cg21625568	0.0136334	0.120667	-
cg21684560	0.0050764	0.145667	MARK3
cg21858607	0.00199534	0.114667	FOXP1
cg21917405	0.00145581	0.109	RPF2
cg21943117	0.000631167	0.107	-
cg21954196	0.0236777	-0.120333	-
cg22036003	0.00159456	0.135	MAP2
cg22055687	0.00257671	0.110333	LOC645323
cg22103146	0.00431003	-0.141333	-
cg22135721	0.00231222	0.104333	FUT9
cg22144900	0.000261262	0.133333	SPACA1
cg22203493	0.0480887	0.101333	RDX
cg22359606	0.00765958	0.102667	NEUROD1
cg22374544	0.0134645	0.107	DTNA
cg22444124	0.00680466	0.105	ITPKB
cg22478038	0.00274219	0.107667	FER
cg22509422	0.00965104	0.114667	-
cg22522358	0.0303688	0.105333	-
cg22540298	0.0154592	0.104667	-
cg22596861	0.019819	0.101	PRAMEF4
cg22692767	0.0068011	0.124333	AOAH
cg22717461	0.0027709	0.101	FAM172A
cg22766325	0.000154413	0.126667	DCHS2
cg22839180	0.00117631	0.128333	-
cg22856476	0.0136316	-0.103	-
cg22876713	0.00637465	0.125333	-
cg22933161	0.0185024	-0.101667	CORO1C
cg22971501	0.0174928	0.100333	LDLR
cg22984417	0.000221612	0.115333	-
cg22984446	0.0182388	0.106333	FAM216B
cg22995081	0.00796878	-0.103	-
cg22996783	0.0102653	0.134	-
cg23008230	0.00810783	0.106667	-
cg23107222	0.0215185	-0.118333	MIR4276
cg23112803	0.00150344	-0.146333	GALNT7
cg23136275	0.00156457	0.123	MEF2C
cg23203809	0.0138946	-0.106333	GTF2A1
cg23205521	0.00272332	0.105667	LRP8
cg23263857	0.00175162	0.110333	-
cg23287894	0.00343912	0.127333	-
cg23324463	0.00494965	0.11	TMEM87B
cg23355077	0.000461946	-0.171333	-
cg23405271	0.0265804	0.104	-
cg23424273	0.000204439	0.189	HTR1B
cg23438437	0.00297817	0.104667	ATP10A
cg23442152	0.00323222	0.134333	-
cg23508786	0.0146736	0.128667	IFNGR2
cg23541620	0.005299	0.103333	-
cg23582216	0.00179201	0.115	-
cg23608469	0.00522469	0.118	GBE1
cg23608935	0.0258415	-0.100333	C1orf87
cg23674882	0.00530904	0.121333	LOXL3
cg23676900	0.00807507	0.109667	-
cg23679325	0.000844244	0.11	DNMBP
cg23758765	0.00307341	0.106667	SLC29A2
cg23768461	0.000132612	0.135	-
cg23828170	0.00587751	0.11	UST
cg23900144	0.011687	-0.127333	-
cg23900905	0.0383159	0.105333	-
cg23910233	0.00081237	0.129333	XRN1
cg23920151	0.000231122	0.151	OASL
cg23953677	0.00317898	0.100667	-
cg23981702	2.5e-05	0.136333	-
cg24015119	0.00854137	0.109	-
cg24045276	0.0103752	-0.101333	NCF2
cg24095450	0.00127614	0.113333	-
cg24176355	0.000897601	0.129333	PCID2
cg24192613	0.00152121	0.110667	RASSF8
cg24256077	0.00204031	0.115333	-
cg24290274	0.001556	-0.11	RSF1
cg24397545	0.00890066	0.118	DCDC2
cg24402303	0.0458353	0.11	NOBOX
cg24478024	0.00832076	0.102333	RBFOX2
cg24517604	0.00219254	-0.100333	-
cg24530218	0.00155723	0.111333	-
cg24543015	0.000737037	0.135	MAGI2
cg24544082	0.00102223	0.100333	SPTBN1
cg24590708	0.00822379	-0.114667	MYO5C
cg24599951	0.00294014	-0.110333	DYRK3
cg24600426	0.00701011	0.108	TTN;MIR548N
cg24617884	0.00325868	0.148667	-
cg24621371	0.0169938	0.106667	-
cg24633756	0.0156344	0.128	-
cg24638356	0.00508293	0.118333	C3orf20
cg24657419	0.00297239	0.102667	FAM184A
cg24659419	0.0214061	-0.105667	LANCL2
cg24699025	0.00929376	0.105	-
cg24706700	0.0244145	-0.115667	-
cg24728698	0.00629243	0.105333	-
cg24796645	0.00842971	-0.118	-
cg24814117	0.00555357	-0.103	AP3B1
cg24818905	0.0162059	0.126	NF1
cg24834886	0.0151071	0.113333	SETDB2
cg24840741	0.0131379	-0.103	-
cg24850296	0.000128681	-0.114	IFLTD1
cg24870281	0.000436232	0.136667	BCAS3
cg24900931	0.0369751	-0.12	COL5A2
cg24907569	0.0238281	-0.123333	OSGIN2
cg24933247	0.00187242	0.142	PBX4
cg24955743	0.00108846	0.150333	PANK4
cg25044186	0.00125084	0.178667	-
cg25082074	0.000143774	0.106667	TBC1D5
cg25099516	0.000487027	0.145	-
cg25128298	0.0210426	0.103	-
cg25145979	0.0012804	0.135333	ACADL
cg25146434	0.00639342	0.126333	-
cg25179256	0.00360581	0.106	LOC284395
cg25232848	0.00134912	0.115667	RERE
cg25267765	0.00460903	0.108	ZNF582
cg25314989	0.000196893	-0.195333	-
cg25334903	0.00858215	0.114333	CRYL1
cg25345746	0.0199369	0.104333	-
cg25353399	0.00644089	0.103333	-
cg25379161	0.00355453	0.108	C5orf41
cg25380197	0.00738779	0.103333	ABLIM2
cg25400948	0.00880724	-0.166667	GPSM3
cg25426815	0.0135966	0.111333	PCDHGA4;PCDHGA6;PCDHGA1;PCDHGA8;PCDHGA5;PCDHGB1;PCDHGB4;PCDHGA3;PCDHGA2;PCDHGA7;PCDHGB2;PCDHGB3;PCDHGB5
cg25434970	0.0128195	-0.106667	-
cg25444249	0.0117619	0.103333	MIR100HG
cg25445552	0.00828892	-0.119667	-
cg25457442	0.00881954	0.100667	TMF1
cg25467879	0.0019457	0.200333	EXOC4
cg25522664	0.00266284	-0.1	NHLH2
cg25577322	0.00544634	-0.111	AHR
cg25632316	0.0323032	0.125667	COQ4;TRUB2
cg25662919	0.000168908	0.159667	ZNF212
cg25668878	0.00637387	0.107333	-
cg25727614	0.00898254	0.111333	-
cg25754155	0.00444602	0.106333	CCDC88C
cg25797055	1.38e-05	0.139	UCP1
cg25797507	0.00911676	-0.105667	-
cg25818813	0.000656646	0.134667	MERTK
cg25881354	0.0014913	0.103333	MED24
cg25897930	0.000261069	-0.114	LZTFL1
cg25960769	0.000624941	0.146333	TREML2
cg25971727	0.00455136	0.103333	ACSS3
cg26038589	0.00567649	-0.107667	CCDC55
cg26039954	0.0104881	0.105667	SPEN
cg26079699	0.0143515	0.111667	CCL2
cg26104711	0.000249144	0.114	ADAD1
cg26126178	0.00361006	-0.122333	TRAK1
cg26132168	0.000359881	0.119667	CHCHD8;PAAF1
cg26168772	0.000544974	0.123667	PTGDR
cg26186392	0.000644198	0.103	RIMS2
cg26210250	0.0237525	0.126667	CIB4
cg26247168	0.0339025	-0.100667	TRIM29
cg26251270	0.0238182	0.116	GPX7
cg26278387	0.00494573	-0.138667	CBL
cg26300620	0.00405027	-0.119333	-
cg26304680	0.00267918	0.120667	-
cg26329556	0.00213602	0.122333	DENND4B
cg26336364	0.00571799	0.109667	-
cg26345216	0.0030564	-0.116667	FXYD6
cg26361551	0.00944902	0.11	-
cg26365743	0.00100808	-0.151333	COG5
cg26427908	0.00532062	0.129667	SLC6A19;SLC6A18
cg26433086	0.011239	-0.101	-
cg26446436	0.00851012	-0.13	-
cg26542412	3.32e-05	-0.147333	TGFBR3
cg26572630	0.000207501	0.161667	-
cg26594534	0.000259827	-0.134	PCDHGA5;PCDHGA1;PCDHGA2;PCDHGA3;PCDHGB1;PCDHGA4;PCDHGB2
cg26633107	0.00419833	0.118667	FAM84A
cg26655344	0.0318144	0.103333	-
cg26663651	0.00165617	0.111	KLRG2
cg26686753	0.0131243	-0.113667	LEPREL1
cg26693262	0.00227499	0.122	-
cg26695471	0.00419322	0.112333	TBC1D23
cg26723237	0.00766382	0.115333	IGDCC3
cg26747536	0.0158434	-0.122667	-
cg26763368	0.0150978	-0.137	-
cg26772704	0.000202376	0.140333	BID
cg26788142	0.000569842	0.113	-
cg26802840	0.00139146	-0.130333	KSR1
cg26820411	0.00295296	0.102667	-
cg26869512	0.00124946	0.129	ACOX3
cg26886614	0.00202141	0.108667	ZZEF1
cg26916625	0.0117985	-0.100667	FAM207A
cg26951441	0.00768874	0.106	KANK2
cg26968714	0.00141985	-0.107667	-
cg26975754	0.00290376	0.103	SPCS3
cg27039847	0.0164222	0.124667	PDE4B
cg27076309	0.00385632	0.100667	ROCK2
cg27130993	0.00784748	0.102333	ABLIM3
cg27167111	0.00435094	-0.101667	-
cg27245416	1.34e-05	0.122333	ARID1A
cg27367722	0.0104554	-0.122	-
cg27417516	0.0354309	0.120333	CLLU1;CLLU1OS
cg27420415	0.0119979	0.114667	CNTNAP4
cg27426287	0.000148718	-0.106333	SVIL
cg27432699	0.00226975	-0.122667	GPN1
cg27457457	0.000180673	0.118333	-
cg27474322	0.00857443	-0.111333	OR8J1
cg27478058	0.000345623	-0.119667	GNA13
cg27555099	0.000727898	0.123	LGR6
cg27640833	0.000881416	0.131	KIAA1257
cg27645151	0.00492597	0.105	LINC01020
cg27662481	0.00190816	-0.115333	LOC150622
ch.10.1305203R	0.00059875	0.121667	-
ch.10.907315R	0.0143937	0.158	CCNY
ch.11.1405170R	0.00282685	-0.115333	SUV420H1
ch.16.2068605F	0.000135904	-0.104	MAP1LC3B
ch.2.1116759R	0.0181564	0.151	PIGF
ch.2.1564633R	0.049864	0.108	ANTXR1
ch.7.2839937F	0.000373909	0.136333	-
ch.8.1084391F	0.00504755	-0.105	MCM4

## Sheet: DEGs of 24h VS Control
ID	Gene_Symbol	log2FoldChange	P.value	Adj. P
ENSG00000162595	DIRAS3	2.71276	1.74533e-26	3.57037e-23
ENSG00000116731	PRDM2	1.55218	5.1076e-26	9.40359e-23
ENSG00000058668	ATP2B4	1.08423	1.90188e-16	1.45898e-13
ENSG00000080573	COL5A3	1.43375	4.21898e-14	2.21931e-11
MSTRG.7956	ADAM12	1.09963	8.78468e-13	3.51597e-10
ENSG00000164761	TNFRSF11B	1.62838	3.4431e-12	1.24296e-09
ENSG00000113657	DPYSL3	1.1108	1.29574e-11	4.04196e-09
ENSG00000041982	TNC	1.11328	7.68924e-11	2.01225e-08
ENSG00000107562	CXCL12	1.16932	1.02104e-10	2.49634e-08
ENSG00000150551	LYPD1	1.24052	1.85361e-10	4.31984e-08
ENSG00000143341	HMCN1	1.0335	2.03638e-10	4.68648e-08
ENSG00000137501	SYTL2	1.28405	4.36174e-10	9.56001e-08
ENSG00000151834	GABRA2	1.18812	2.55186e-07	3.12932e-05
MSTRG.25606	AP005329.1	2.44873	4.34213e-07	5.02786e-05
MSTRG.33617	SCG2	1.42426	2.55697e-06	0.000230766
ENSG00000170786	SDR16C5	1.40928	8.08465e-06	0.00064158
MSTRG.26332	AC010776.2	1.26602	2.50714e-05	0.00163684
ENSG00000182168	UNC5C	1.74171	2.64153e-05	0.00171243
ENSG00000260804	LINC01963	1.21498	2.85013e-05	0.00182835
ENSG00000168916	ZNF608	1.20575	3.67842e-05	0.00228025
ENSG00000163017	ACTG2	2.01177	5.30471e-05	0.00310048
ENSG00000265185	SNORD3B-1	1.84808	0.000162032	0.00759077
MSTRG.4723	TGFB2-AS1	3.91902	0.000191985	0.00849671
ENSG00000168301	KCTD6	1.1082	0.000225429	0.00958518
ENSG00000170373	CST1	1.66067	0.000241301	0.0101526
MSTRG.19845	HBA1|HBA2	1.23659	0.000241532	0.0101526
MSTRG.28456	ZNF793	1.00184	0.000252918	0.0103939
ENSG00000240093	AC093627.3	1.02041	0.000307449	0.012173
ENSG00000176771	NCKAP5	1.18054	0.000357939	0.0137579
MSTRG.37056	AC245452.1	2.51434	0.00041461	0.0152668
ENSG00000108691	CCL2	1.34062	0.000769185	0.0246715
ENSG00000107159	CA9	1.32492	0.000870348	0.0270218
MSTRG.24035	CNTD1	2.28445	0.000919923	0.0280874
ENSG00000145217	SLC26A1	1.52906	0.00136072	0.0373915
MSTRG.36008	CU634019.6|CU634019.4	1.12608	0.00194138	0.0488952
MSTRG.25854	AC091588.1	-1.19549	0.00197287	0.0492175
MSTRG.37437	DEPDC5|YWHAH|Z82190.2	-1.13089	0.00172898	0.0443347
ENSG00000130766	SESN2	-1.72223	0.00157262	0.0415999
ENSG00000185565	LSAMP	-1.75271	0.00154274	0.0409271
MSTRG.43155	SLC39A8|AC098487.1	-1.08432	0.00153643	0.0409271
ENSG00000116761	CTH	-1.42995	0.00146807	0.0395154
ENSG00000120217	CD274	-1.14603	0.00127562	0.0358308
ENSG00000176907	TCIM	-1.67339	0.00123605	0.0350106
ENSG00000224116	INHBA-AS1	-1.17801	0.00119888	0.034274
ENSG00000214688	C10orf105	-2.35442	0.00117843	0.0337945
ENSG00000157150	TIMP4	-1.43195	0.00102954	0.0302792
ENSG00000135116	HRK	-1.97286	0.00102413	0.0302167
ENSG00000164920	OSR2	-1.22163	0.00100737	0.0299623
ENSG00000181291	TMEM132E	-1.28974	0.000974488	0.0292204
ENSG00000272068	AL365181.2	-1.34071	0.000878898	0.0271045
ENSG00000203709	MIR29B2CHG	-1.05701	0.000874294	0.0270531
MSTRG.29664	ZNF583|ZNF582-AS1	-1.45124	0.000841844	0.0263144
ENSG00000134363	FST	-1.01445	0.000815286	0.0256147
ENSG00000198948	MFAP3L	-1.28823	0.000774368	0.0247515
ENSG00000078401	EDN1	-1.05895	0.000675169	0.0222371
ENSG00000182621	PLCB1	-1.25338	0.000652396	0.0215428
MSTRG.58944	EIF1AX-AS1	-1.07041	0.00060917	0.0205035
ENSG00000135842	FAM129A	-1.87185	0.000595371	0.0202826
MSTRG.45520	LUCAT1|AC123595.2	-2.60253	0.000587579	0.0201451
MSTRG.33958	AC016999.1	-1.57506	0.000545956	0.0189653
MSTRG.2927	AC244669.2	-1.28593	0.00051744	0.0182153
ENSG00000033327	GAB2	-1.13866	0.000503565	0.0178291
ENSG00000111249	CUX2	-1.00544	0.000487265	0.0173857
MSTRG.42882	EREG	-1.81756	0.000390083	0.0145972
ENSG00000197646	PDCD1LG2	-1.2674	0.000353511	0.0136446
MSTRG.25615	DLGAP1-AS2|DLGAP1-AS1	-1.03942	0.000325019	0.0127047
ENSG00000261026	AC105046.1	-2.40192	0.000281824	0.0113724
ENSG00000116852	KIF21B	-1.15539	0.000218091	0.00933783
ENSG00000083844	ZNF264	-2.12741	0.000214326	0.00921953
ENSG00000241749	RPSAP52	-1.00674	0.000149052	0.00712777
MSTRG.24950	SLC16A6	-1.08094	0.000134367	0.00657936
ENSG00000253741	AC108002.1	-1.38318	0.000133394	0.00654913
MSTRG.45654	RGMB-AS1	-1.60097	0.000129245	0.00636237
ENSG00000111452	ADGRD1	-2.73585	0.000129065	0.00636237
ENSG00000153162	BMP6	-1.25885	0.000124833	0.00622847
MSTRG.60241	LONRF3	-1.00034	0.00011437	0.00583284
ENSG00000136404	TM6SF1	-1.44392	0.000105123	0.00546206
ENSG00000156453	PCDH1	-1.01453	0.00010356	0.00543202
ENSG00000157833	GAREM2	-1.11618	9.58318e-05	0.0050854
ENSG00000164379	FOXQ1	-1.19597	8.01499e-05	0.0043658
MSTRG.48563	RF00100|RN7SK	-1.53118	7.56593e-05	0.0041581
ENSG00000122877	EGR2	-1.1271	6.8431e-05	0.00386467
ENSG00000136826	KLF4	-2.30811	5.99067e-05	0.00344669
ENSG00000074935	TUBE1	-1.00799	5.64784e-05	0.00326988
MSTRG.57286	FSD1L	-1.02646	4.88576e-05	0.00288307
ENSG00000148346	LCN2	-2.42963	4.24309e-05	0.00256129
ENSG00000179148	ALOXE3	-1.14127	4.05962e-05	0.00247489
MSTRG.8814	AC124798.1|NCR3LG1	-1.09861	3.37745e-05	0.00212953
ENSG00000169252	ADRB2	-1.72353	2.6887e-05	0.0017369
ENSG00000163395	IGFN1	-5.13187	2.41976e-05	0.00159678
MSTRG.16758	CIPC|AC007375.2|TMEM63C	-1.15621	2.32346e-05	0.0015499
ENSG00000130513	GDF15	-2.14856	2.1511e-05	0.0014454
ENSG00000278233	RNA5-8SN3	-1.64183	1.91346e-05	0.00131451
MSTRG.41141	IQCJ-SCHIP1-AS1	-1.92267	1.6423e-05	0.00114532
ENSG00000110031	LPXN	-1.01308	1.64189e-05	0.00114532
ENSG00000103647	CORO2B	-1.04823	1.51174e-05	0.00106437
MSTRG.319	TNFRSF9	-1.1103	1.25082e-05	0.000917485
MSTRG.54957	AC090686.1|RIMS2	-1.34506	1.03316e-05	0.000795876
ENSG00000136732	GYPC	-1.03593	5.99947e-06	0.000486591
ENSG00000121068	TBX2	-1.0136	4.73209e-06	0.00039782
ENSG00000126903	SLC10A3	-1.09476	3.52928e-06	0.000306498
MSTRG.28174	ZNF536|AC011504.1	-1.48196	3.10772e-06	0.000272458
ENSG00000108342	CSF3	-2.10734	3.06172e-06	0.00026971
MSTRG.5887	AL133415.1	-1.56137	2.76402e-06	0.000245837
ENSG00000081041	CXCL2	-2.65537	2.65838e-06	0.00023759
ENSG00000160179	ABCG1	-1.59462	2.30051e-06	0.000210713
MSTRG.12687	AC135279.1	-1.31302	1.61744e-06	0.000154294
MSTRG.14331	STARD13-AS	-1.32056	1.4012e-06	0.000135777
ENSG00000275757	RNA5-8SN1	-2.03756	1.26837e-06	0.000125079
ENSG00000148677	ANKRD1	-1.37773	9.34574e-07	9.50632e-05
MSTRG.3598	AL365181.3|AL590666.2	-1.30094	7.97358e-07	8.24728e-05
ENSG00000276700	RNA5-8S4	-2.00567	5.45561e-07	5.94338e-05
ENSG00000067798	NAV3	-1.17945	5.3082e-07	5.85205e-05
ENSG00000196517	SLC6A9	-1.36191	3.44268e-07	4.0116e-05
MSTRG.12638	AC022506.1|DDIT3	-1.62269	2.58354e-07	3.12932e-05
ENSG00000281383	FP671120.4	-1.33725	2.45776e-07	3.0369e-05
ENSG00000153823	PID1	-1.10425	1.73725e-07	2.17582e-05
ENSG00000168209	DDIT4	-2.3834	1.65606e-07	2.08833e-05
ENSG00000162772	ATF3	-2.58527	1.5145e-07	1.92299e-05
ENSG00000164161	HHIP	-1.1752	1.19604e-07	1.57288e-05
ENSG00000125740	FOSB	-2.517	8.70143e-08	1.16936e-05
ENSG00000108551	RASD1	-1.28652	8.23415e-08	1.1147e-05
MSTRG.33446	2021-03-04	-1.24925	7.43819e-08	1.02197e-05
ENSG00000251562	MALAT1	-1.04967	6.3731e-08	8.82219e-06
ENSG00000170989	S1PR1	-1.9878	3.27769e-08	4.64197e-06
ENSG00000270069	MIR222HG	-1.41262	2.80452e-08	4.00264e-06
ENSG00000118971	CCND2	-3.40658	2.12341e-08	3.12753e-06
ENSG00000091490	SEL1L3	-1.12803	1.61265e-08	2.41387e-06
MSTRG.8292	INS|INS-IGF2|IGF2|AC132217.1|IGF2	-1.16979	9.99486e-09	1.53346e-06
ENSG00000177606	JUN	-2.42554	8.0949e-09	1.26301e-06
MSTRG.52626	AC016831.7|LINC-PINT|AC016831.1	-1.28427	7.13154e-09	1.13671e-06
ENSG00000172159	FRMD3	-1.0075	6.13956e-09	1.00031e-06
ENSG00000148841	ITPRIP	-1.02827	4.03234e-09	6.81096e-07
ENSG00000163347	CLDN1	-1.30283	3.86787e-09	6.59364e-07
ENSG00000144655	CSRNP1	-1.00806	3.69989e-09	6.48749e-07
ENSG00000184005	ST6GALNAC3	-1.62593	3.15367e-09	5.5829e-07
ENSG00000147010	SH3KBP1	-1.05267	2.79704e-09	5.04866e-07
MSTRG.49806	ULBP1	-1.0801	2.33762e-09	4.26117e-07
MSTRG.38212	MIOX|ADM2	-1.57011	2.19854e-09	4.08862e-07
ENSG00000157514	TSC22D3	-1.24482	1.96701e-09	3.69536e-07
MSTRG.7668	AL162742.1	-1.92603	1.95402e-09	3.69536e-07
ENSG00000120129	DUSP1	-2.39151	1.67477e-09	3.2119e-07
ENSG00000275215	RNA5-8SN4	-1.80481	1.19417e-09	2.33891e-07
ENSG00000176046	NUPR1	-1.38921	1.11051e-09	2.19846e-07
ENSG00000163734	CXCL3	-2.32234	9.41883e-10	1.88489e-07
ENSG00000171522	PTGER4	-1.27238	8.65108e-10	1.75027e-07
ENSG00000100889	PCK2	-1.16935	8.45484e-10	1.72958e-07
ENSG00000140044	JDP2	-1.1675	6.36509e-10	1.34699e-07
MSTRG.35972	FP671120.3|FP236383.3|FP236383.2	-1.03112	6.3373e-10	1.34699e-07
ENSG00000136158	SPRY2	-1.13225	4.42515e-10	9.58487e-08
ENSG00000099860	GADD45B	-1.23795	4.32342e-10	9.56001e-08
MSTRG.56055	CYP4F26P	-1.63897	3.24813e-10	7.29284e-08
ENSG00000179388	EGR3	-1.51533	8.9946e-11	2.23783e-08
MSTRG.50095	RNASET2|AL159163.1|RPS6KA2	-1.26262	8.8147e-11	2.22626e-08
ENSG00000164442	CITED2	-1.21875	6.01281e-11	1.60438e-08
ENSG00000128016	ZFP36	-1.31655	3.82097e-11	1.06588e-08
ENSG00000169908	TM4SF1	-1.19078	2.40339e-11	7.13692e-09
ENSG00000147852	VLDLR	-1.65088	1.39725e-11	4.21717e-09
ENSG00000170006	TMEM154	-1.30426	1.31724e-11	4.04196e-09
ENSG00000171223	JUNB	-1.34747	1.24442e-11	3.95017e-09
MSTRG.51911	TFPI2	-1.12774	3.76774e-12	1.30883e-09
ENSG00000064300	NGFR	-1.25056	3.55801e-12	1.25974e-09
MSTRG.19794	AC015712.7	-1.65865	3.43186e-12	1.24296e-09
ENSG00000116717	GADD45A	-1.50978	2.16703e-12	8.14229e-10
ENSG00000153234	NR4A2	-3.38684	1.85249e-12	7.10547e-10
ENSG00000139269	INHBE	-3.41016	1.04688e-12	4.10087e-10
ENSG00000119729	RHOQ	-1.55369	2.55665e-13	1.06978e-10
ENSG00000170345	FOS	-3.47348	2.45408e-13	1.05075e-10
ENSG00000134531	EMP1	-1.50532	1.75784e-13	7.70561e-11
ENSG00000113070	HBEGF	-1.29607	1.74525e-13	7.70561e-11
ENSG00000144802	NFKBIZ	-1.34558	2.10721e-14	1.17563e-11
MSTRG.39464	APPL1	-1.00625	1.83621e-14	1.05645e-11
ENSG00000121895	TMEM156	-1.13508	4.82507e-15	3.06326e-12
ENSG00000146592	CREB5	-2.29883	3.29684e-16	2.42793e-13
ENSG00000115963	RND3	-1.67062	1.2272e-16	9.82344e-14
ENSG00000151012	SLC7A11	-1.69545	1.4755e-17	1.23479e-14
MSTRG.4151	PTGS2	-1.89144	9.41455e-20	9.62952e-17
ENSG00000135069	PSAT1	-1.47178	5.58478e-20	6.04832e-17
ENSG00000255282	WTAPP1	-3.00682	1.13388e-20	1.30474e-17
ENSG00000136010	ALDH1L2	-1.55592	2.95994e-21	3.89254e-18
MSTRG.51942	ASNS|OR7E38P|AC004967.1|AC079781.5|AC079781.4	-1.74909	5.7629e-22	8.1616e-19
ENSG00000136244	IL6	-1.49821	2.30804e-24	3.86303e-21
ENSG00000179242	CDH4	-1.29479	1.29361e-26	2.97709e-23
ENSG00000138166	DUSP5	-2.5203	2.3345e-28	6.14008e-25
MSTRG.44967	AC034238.1|ESM1	-2.09665	7.17702e-31	2.64272e-27
ENSG00000169429	CXCL8	-1.43957	2.33594e-32	1.07518e-28
ENSG00000120738	EGR1	-2.22826	1.44063e-33	8.84115e-30
ENSG00000154734	ADAMTS1	-2.21545	8.88075e-37	8.17517e-33
ENSG00000197965	MPZL1	-1.81249	3.13461e-44	5.77114e-40

## Sheet: DEGs of 72h VS Control
ID	Gene_Symbol	log2FoldChange	pvalue	padj
ENSG00000187498	COL4A1	-2.26686	1.32042e-82	7.46038e-79
ENSG00000204262	COL5A2	-2.20276	3.55797e-68	1.34017e-64
ENSG00000123384	LRP1	-1.9395	4.20533e-55	6.33603e-52
MSTRG.27474	DNASE2	-1.61103	2.27434e-46	1.97693e-43
MSTRG.11410	C1RL|C1R	-1.68418	2.0701e-45	1.73275e-42
ENSG00000197965	MPZL1	-1.67607	3.86701e-41	2.57042e-38
ENSG00000165102	HGSNAT	-1.47296	5.83131e-41	3.76536e-38
ENSG00000169504	CLIC4	-1.42585	1.38368e-40	8.68643e-38
ENSG00000163346	PBXIP1	-2.09383	1.34851e-39	7.81442e-37
ENSG00000108821	COL1A1	-1.76135	5.02093e-39	2.61561e-36
ENSG00000060982	BCAT1	-1.80944	1.56043e-34	5.97725e-32
ENSG00000140943	MBTPS1	-1.44135	3.15408e-33	1.16856e-30
ENSG00000221963	APOL6	-1.77889	3.74617e-33	1.36554e-30
ENSG00000118523	CTGF	-2.15121	3.55296e-31	1.05654e-28
ENSG00000086062	B4GALT1	-1.23226	3.72056e-31	1.09201e-28
ENSG00000020181	ADGRA2	-1.53795	4.73739e-31	1.35525e-28
MSTRG.24331	EFCAB13|AC068234.1|ITGB3	-1.39286	1.75201e-30	4.77053e-28
MSTRG.21335	AC007336.3|MMP2	-1.89952	2.57515e-30	6.84686e-28
ENSG00000163430	FSTL1	-1.52949	2.67825e-30	7.0382e-28
ENSG00000213626	LBH	-1.97268	6.41801e-30	1.60553e-27
ENSG00000124098	FAM210B	-1.34986	9.31822e-30	2.26443e-27
ENSG00000186897	C1QL4	-1.74167	1.11858e-29	2.66104e-27
ENSG00000146674	IGFBP3	-1.96051	1.93995e-29	4.38429e-27
ENSG00000164938	TP53INP1	-1.83439	4.02421e-29	9.00466e-27
ENSG00000134871	COL4A2	-1.25149	4.49212e-29	9.8565e-27
ENSG00000164292	RHOBTB3	-1.35701	4.53538e-28	9.07076e-26
ENSG00000116260	QSOX1	-1.26605	1.01419e-27	1.95904e-25
MSTRG.52113	TRIM56	-2.30119	1.47502e-27	2.8064e-25
ENSG00000123080	CDKN2C	-1.9716	5.68463e-27	1.04449e-24
ENSG00000108669	CYTH1	-1.7289	1.06478e-26	1.8948e-24
ENSG00000130635	COL5A1	-1.86761	2.63388e-26	4.6144e-24
ENSG00000101665	SMAD7	-1.49442	3.94134e-26	6.69731e-24
ENSG00000064601	CTSA	-1.22149	5.29354e-26	8.92791e-24
MSTRG.19314	LINC01583	-2.14375	9.45979e-26	1.56052e-23
MSTRG.5237	NID1	-1.0663	2.9271e-25	4.46976e-23
ENSG00000165617	DACT1	-1.86288	8.92764e-25	1.28512e-22
ENSG00000184347	SLIT3	-1.68388	1.4717e-24	2.07878e-22
ENSG00000168672	FAM84B	-1.319	2.07484e-24	2.84812e-22
ENSG00000131389	SLC6A6	-1.44511	2.07938e-24	2.84812e-22
ENSG00000138448	ITGAV	-1.08785	2.76999e-24	3.74861e-22
ENSG00000185585	OLFML2A	-1.24782	3.54488e-24	4.7687e-22
MSTRG.37864	SUN2|DNAL4	-1.11271	4.06433e-24	5.40317e-22
ENSG00000162512	SDC3	-1.32286	6.68743e-24	8.78698e-22
ENSG00000114796	KLHL24	-1.54807	1.00286e-23	1.28776e-21
ENSG00000118705	RPN2	-1.02005	1.60505e-23	2.01523e-21
ENSG00000143061	IGSF3	-1.21342	2.24421e-23	2.77154e-21
ENSG00000139880	CDH24	-1.18706	3.49742e-23	4.22683e-21
ENSG00000100027	YPEL1	-1.95226	4.86688e-23	5.75872e-21
ENSG00000146411	SLC2A12	-2.77101	5.63749e-23	6.60142e-21
ENSG00000182670	TTC3	-1.15321	9.65924e-23	1.11948e-20
ENSG00000173391	OLR1	-1.55694	1.22734e-22	1.40091e-20
ENSG00000111670	GNPTAB	-1.29048	5.2319e-22	5.71212e-20
ENSG00000120738	EGR1	-1.76675	7.70215e-22	8.32864e-20
ENSG00000167100	SAMD14	-1.78294	1.67634e-21	1.75395e-19
ENSG00000135916	ITM2C	-1.08821	2.17041e-21	2.25006e-19
ENSG00000136295	TTYH3	-1.10109	5.36361e-21	5.38745e-19
ENSG00000177098	SCN4B	-1.56352	6.16329e-21	6.12458e-19
MSTRG.9179	PTPRJ	-1.14697	6.17878e-21	6.12458e-19
MSTRG.57429	SNX30	-1.00941	1.20476e-20	1.14401e-18
ENSG00000011028	MRC2	-1.0528	1.25874e-20	1.19028e-18
ENSG00000153246	PLA2R1	-1.58585	1.84017e-20	1.72564e-18
MSTRG.8962	PRRG4	-1.88835	2.15001e-20	1.9996e-18
ENSG00000069424	KCNAB2	-1.61352	2.38871e-20	2.20346e-18
ENSG00000159164	SV2A	-1.08992	2.44634e-20	2.24033e-18
ENSG00000140545	MFGE8	-1.3202	3.56971e-20	3.18875e-18
ENSG00000091592	NLRP1	-1.25583	5.92278e-20	5.14826e-18
ENSG00000085788	DDHD2	-1.01933	1.24822e-19	1.04481e-17
MSTRG.52917	DUTP3|CNTNAP2	-2.04314	1.82338e-19	1.49306e-17
ENSG00000087842	PIR	-2.03656	2.59167e-19	2.07702e-17
ENSG00000111859	NEDD9	-1.24692	2.72761e-19	2.16295e-17
ENSG00000131747	TOP2A	-1.05901	3.7376e-19	2.9432e-17
ENSG00000138080	EMILIN1	-1.33021	4.97051e-19	3.84704e-17
ENSG00000185561	TLCD2	-1.28274	6.46804e-19	4.97203e-17
MSTRG.921	AL020996.2|SELENON|MTFR1L	-1.00203	8.74868e-19	6.59068e-17
ENSG00000030582	GRN	-1.42726	9.73968e-19	7.31285e-17
ENSG00000128595	CALU	-1.03384	9.98573e-19	7.47277e-17
ENSG00000160200	CBS	-1.82116	1.21906e-18	8.94503e-17
MSTRG.8414	OR56B1|TRIM22	-2.01353	1.2535e-18	9.16799e-17
ENSG00000138413	IDH1	-1.61347	1.6027e-18	1.15722e-16
ENSG00000080503	SMARCA2	-1.31495	4.06338e-18	2.81695e-16
ENSG00000274276	CBSL	-1.78514	5.46943e-18	3.73441e-16
ENSG00000132530	XAF1	-1.25321	7.41744e-18	4.95959e-16
ENSG00000138764	CCNG2	-1.53389	1.0022e-17	6.62274e-16
MSTRG.38185	MOV10L1	-1.58058	1.06163e-17	6.99501e-16
ENSG00000135919	SERPINE2	-1.01715	1.11402e-17	7.27654e-16
MSTRG.39234	MIR5193|UBA7	-1.38999	1.24078e-17	8.03487e-16
ENSG00000120708	TGFBI	-1.21804	1.24672e-17	8.05023e-16
MSTRG.13256	GAS2L3|AC010200.1	-1.24124	1.32493e-17	8.53091e-16
MSTRG.40213	PARP14	-1.01649	1.33499e-17	8.57121e-16
ENSG00000076716	GPC4	-1.47403	1.59616e-17	1.02191e-15
ENSG00000152377	SPOCK1	-1.11575	1.68965e-17	1.07566e-15
MSTRG.319	TNFRSF9	-2.26236	2.10509e-17	1.32521e-15
ENSG00000147852	VLDLR	-2.14541	2.76725e-17	1.70874e-15
ENSG00000113721	PDGFRB	-1.27967	3.69094e-17	2.25447e-15
ENSG00000092621	PHGDH	-1.47406	4.12917e-17	2.51534e-15
ENSG00000164294	GPX8	-2.01067	4.67625e-17	2.82576e-15
ENSG00000134986	NREP	-1.2469	1.0576e-16	6.19217e-15
MSTRG.41182	GOLIM4	-1.06672	1.46124e-16	8.51134e-15
ENSG00000113083	LOX	-1.25349	1.563e-16	9.03422e-15
MSTRG.41076	AC080013.1|MFSD1	-1.22082	1.65653e-16	9.52611e-15
ENSG00000163683	SMIM14	-1.31708	1.86664e-16	1.0653e-14
ENSG00000170581	STAT2	-1.00574	2.01621e-16	1.14201e-14
ENSG00000144815	NXPE3	-1.1334	2.56905e-16	1.43359e-14
ENSG00000137834	SMAD6	-1.6757	4.08376e-16	2.2347e-14
ENSG00000164308	ERAP2	-1.44115	4.39104e-16	2.3741e-14
ENSG00000125730	C3	-1.01494	5.12239e-16	2.73679e-14
ENSG00000142784	WDTC1	-1.03378	5.28855e-16	2.8189e-14
ENSG00000184602	SNN	-1.14417	6.24314e-16	3.29661e-14
ENSG00000140284	SLC27A2	-1.74244	7.42403e-16	3.8749e-14
ENSG00000100196	KDELR3	-1.30987	8.27788e-16	4.29083e-14
ENSG00000129675	ARHGEF6	-1.30976	8.57689e-16	4.43565e-14
ENSG00000164176	EDIL3	-1.18987	9.54937e-16	4.9049e-14
ENSG00000174684	B4GAT1	-1.16524	1.04795e-15	5.35829e-14
ENSG00000164211	STARD4	-1.44745	1.30879e-15	6.61713e-14
ENSG00000105270	CLIP3	-1.07289	2.20478e-15	1.08087e-13
ENSG00000179841	AKAP5	-2.74546	3.02996e-15	1.46319e-13
ENSG00000012822	CALCOCO1	-1.27741	3.20802e-15	1.54258e-13
ENSG00000162733	DDR2	-1.6956	4.34837e-15	2.06891e-13
ENSG00000108947	EFNB3	-1.05762	4.42593e-15	2.10139e-13
ENSG00000113328	CCNG1	-1.0732	4.76484e-15	2.23414e-13
ENSG00000113209	PCDHB5	-2.14932	6.25864e-15	2.88664e-13
ENSG00000205269	TMEM170B	-1.49407	6.78943e-15	3.11872e-13
ENSG00000168874	ATOH8	-1.89907	6.98783e-15	3.20335e-13
ENSG00000050165	DKK3	-1.10743	8.31957e-15	3.76798e-13
ENSG00000125378	BMP4	-1.93031	8.84278e-15	3.98896e-13
ENSG00000150593	PDCD4	-1.14376	1.3802e-14	6.09228e-13
MSTRG.38793	TRANK1	-1.20164	1.68445e-14	7.38556e-13
ENSG00000165288	BRWD3	-1.34325	2.0779e-14	9.03088e-13
ENSG00000106484	MEST	-1.53481	2.37185e-14	1.02103e-12
ENSG00000148218	ALAD	-1.12043	3.43624e-14	1.44617e-12
ENSG00000134245	WNT2B	-2.3097	4.29012e-14	1.77577e-12
ENSG00000182871	COL18A1	-1.27835	5.44191e-14	2.20803e-12
ENSG00000120868	APAF1	-1.11894	7.11787e-14	2.84715e-12
ENSG00000120594	PLXDC2	-3.045	8.58913e-14	3.40165e-12
ENSG00000121064	SCPEP1	-1.32088	9.25432e-14	3.63735e-12
MSTRG.3741	PBX1	-1.24275	1.1884e-13	4.63867e-12
ENSG00000171812	COL8A2	-2.14487	1.2471e-13	4.85102e-12
MSTRG.51228	PSPH	-1.08424	3.18039e-13	1.16873e-11
ENSG00000102362	SYTL4	-1.24777	5.79995e-13	2.04811e-11
ENSG00000172575	RASGRP1	-1.8398	6.33838e-13	2.21061e-11
ENSG00000172348	RCAN2	-2.8289	8.68951e-13	2.96204e-11
ENSG00000185920	PTCH1	-1.48057	9.10302e-13	3.09366e-11
ENSG00000151012	SLC7A11	-1.55593	9.47158e-13	3.20446e-11
ENSG00000143341	HMCN1	-1.18358	9.96726e-13	3.36711e-11
ENSG00000119711	ALDH6A1	-1.18731	1.04005e-12	3.50299e-11
MSTRG.4287	AL691482.3|ELF3	-1.89313	1.06245e-12	3.57314e-11
ENSG00000198715	GLMP	-1.18555	1.06944e-12	3.59127e-11
ENSG00000113140	SPARC	-1.22428	1.14486e-12	3.83317e-11
ENSG00000092964	DPYSL2	-1.1288	1.17446e-12	3.92066e-11
MSTRG.9687	AP000759.1	-1.46672	1.51357e-12	4.9719e-11
ENSG00000106780	MEGF9	-1.0492	1.82065e-12	5.93748e-11
ENSG00000090238	YPEL3	-1.91278	1.87269e-12	6.08085e-11
ENSG00000184005	ST6GALNAC3	-2.13186	2.19496e-12	7.05635e-11
ENSG00000277443	MARCKS	-1.07276	2.20254e-12	7.07064e-11
MSTRG.58138	COL5A1-AS1	-1.19884	2.21706e-12	7.10716e-11
ENSG00000091490	SEL1L3	-1.58063	2.64971e-12	8.28263e-11
MSTRG.8300	CTSD|AC068580.4|IFITM10	-1.22186	2.73953e-12	8.55158e-11
ENSG00000074370	ATP2A3	-1.08894	3.37607e-12	1.04234e-10
MSTRG.57576	AL160272.1|AL160272.2|TLR4	-1.38666	5.45582e-12	1.64621e-10
MSTRG.10797	NCAM1	-1.00626	5.53531e-12	1.66797e-10
ENSG00000261040	WFDC21P	-2.01049	7.63315e-12	2.23747e-10
ENSG00000154175	ABI3BP	-2.2366	8.65655e-12	2.50176e-10
MSTRG.35551	CYP24A1	-2.16997	9.40031e-12	2.69603e-10
MSTRG.8745	SAA1|RNA5SP334	-4.16637	1.02295e-11	2.89707e-10
ENSG00000132561	MATN2	-1.0594	1.11448e-11	3.14446e-10
ENSG00000226137	BAIAP2-AS1	-1.15083	1.17979e-11	3.3122e-10
MSTRG.58284	GRIN1	-1.57297	1.31202e-11	3.6607e-10
ENSG00000133321	RARRES3	-1.8522	1.46472e-11	4.04616e-10
ENSG00000140199	SLC12A6	-1.00076	1.91855e-11	5.19894e-10
ENSG00000090861	AARS	-1.06083	2.1281e-11	5.73925e-10
ENSG00000104081	BMF	-1.13572	2.52847e-11	6.76255e-10
ENSG00000140511	HAPLN3	-1.17295	3.08592e-11	8.12843e-10
ENSG00000131018	SYNE1	-1.6231	3.35272e-11	8.82089e-10
ENSG00000216775	AL109918.1	-1.71482	3.6829e-11	9.63351e-10
ENSG00000099194	SCD	-1.00435	4.31741e-11	1.11385e-09
ENSG00000187689	AMTN	-2.32187	4.32756e-11	1.1152e-09
MSTRG.2359	RF00019|GBP3	-1.3182	4.49489e-11	1.15175e-09
ENSG00000168675	LDLRAD4	-2.29747	4.91082e-11	1.25548e-09
ENSG00000109472	CPE	-1.10443	5.9163e-11	1.49395e-09
ENSG00000181634	TNFSF15	-1.9897	6.26411e-11	1.57474e-09
ENSG00000249641	HOXC13-AS	-1.54324	7.14208e-11	1.7757e-09
ENSG00000122786	CALD1	-1.5591	7.67139e-11	1.90311e-09
ENSG00000079337	RAPGEF3	-1.15598	7.73344e-11	1.9164e-09
MSTRG.15421	RNASE4|ANG|AL163636.2	-1.90713	8.29861e-11	2.04301e-09
ENSG00000178860	MSC	-1.03261	9.00437e-11	2.20715e-09
ENSG00000078114	NEBL	-1.71795	9.27881e-11	2.26704e-09
ENSG00000140044	JDP2	-1.8849	1.14384e-10	2.76478e-09
ENSG00000134243	SORT1	-1.20866	1.26041e-10	3.02071e-09
MSTRG.35493	AL157838.1	-1.16529	1.27314e-10	3.04477e-09
ENSG00000122707	RECK	-1.05912	1.48445e-10	3.524e-09
ENSG00000134247	PTGFRN	-1.2017	1.56926e-10	3.70201e-09
MSTRG.37715	CBX7|COX5BP7	-1.10789	1.63858e-10	3.84947e-09
ENSG00000136842	TMOD1	-1.16743	2.13406e-10	4.91638e-09
ENSG00000024862	CCDC28A	-1.16221	2.23793e-10	5.13995e-09
ENSG00000123933	MXD4	-1.20089	2.31689e-10	5.29976e-09
ENSG00000164342	TLR3	-2.27432	2.47465e-10	5.62647e-09
ENSG00000133069	TMCC2	-1.01516	2.75145e-10	6.2245e-09
ENSG00000132932	ATP8A2	-1.22066	2.96648e-10	6.67088e-09
MSTRG.47843	MICE|HLA-F-AS1|RPL23AP1	-1.10365	3.11593e-10	6.97918e-09
ENSG00000137941	TTLL7	-1.14727	3.1462e-10	7.03304e-09
ENSG00000170871	KIAA0232	-1.04095	4.56432e-10	9.9955e-09
ENSG00000115318	LOXL3	-1.05552	5.47007e-10	1.18755e-08
ENSG00000143344	RGL1	-1.04466	5.90051e-10	1.27002e-08
MSTRG.37099	ZNF70	-1.22816	6.08589e-10	1.30495e-08
ENSG00000136783	NIPSNAP3A	-1.01887	6.34783e-10	1.35341e-08
ENSG00000235823	OLMALINC	-1.08868	7.66113e-10	1.60614e-08
ENSG00000184500	PROS1	-1.38197	7.87024e-10	1.64845e-08
ENSG00000179344	HLA-DQB1	-1.77466	8.54124e-10	1.77094e-08
ENSG00000156218	ADAMTSL3	-1.06037	9.64001e-10	1.986e-08
ENSG00000171223	JUNB	-1.20496	1.22587e-09	2.47143e-08
MSTRG.50737	HOXA-AS2	-1.09257	1.24017e-09	2.49358e-08
ENSG00000169439	SDC2	-1.19016	1.33238e-09	2.66477e-08
ENSG00000144857	BOC	-1.11387	1.41893e-09	2.82039e-08
ENSG00000103313	MEFV	-2.33632	1.45377e-09	2.88456e-08
ENSG00000117228	GBP1	-1.52454	1.46631e-09	2.90689e-08
MSTRG.1744	DMBX1	-1.00161	1.50014e-09	2.97136e-08
ENSG00000185880	TRIM69	-1.14489	1.62498e-09	3.20738e-08
ENSG00000085117	CD82	-1.12144	1.86962e-09	3.66148e-08
ENSG00000065717	TLE2	-1.12156	1.96045e-09	3.81293e-08
ENSG00000087116	ADAMTS2	-1.12951	1.98113e-09	3.84982e-08
ENSG00000164136	IL15	-1.7615	2.0874e-09	4.04243e-08
ENSG00000162654	GBP4	-3.22534	2.15674e-09	4.15891e-08
ENSG00000136010	ALDH1L2	-2.36756	2.37096e-09	4.52947e-08
ENSG00000151892	GFRA1	-1.17471	2.63551e-09	4.98848e-08
ENSG00000068137	PLEKHH3	-1.12689	3.73417e-09	6.91173e-08
ENSG00000136048	DRAM1	-1.25818	4.48106e-09	8.20016e-08
ENSG00000179222	MAGED1	-1.12762	4.76486e-09	8.67734e-08
MSTRG.20977	SPN|AC009086.2|QPRT	-1.02185	5.52584e-09	9.92718e-08
ENSG00000228630	HOTAIR	-1.2863	6.28299e-09	1.1172e-07
ENSG00000155629	PIK3AP1	-1.52739	8.16496e-09	1.41945e-07
ENSG00000147883	CDKN2B	-1.12037	8.53965e-09	1.47438e-07
ENSG00000111319	SCNN1A	-1.25823	8.98005e-09	1.54451e-07
MSTRG.47619	SOX4	-1.03397	9.66393e-09	1.64958e-07
ENSG00000198663	C6orf89	-1.08712	1.1772e-08	1.99586e-07
ENSG00000198768	APCDD1L	-1.08952	1.51624e-08	2.51225e-07
ENSG00000170345	FOS	-2.73051	1.56706e-08	2.58697e-07
ENSG00000156463	SH3RF2	-1.82997	1.62437e-08	2.66987e-07
ENSG00000116299	KIAA1324	-2.55547	1.70676e-08	2.7931e-07
MSTRG.24441	HOXB-AS2	-1.49244	1.71127e-08	2.79744e-07
MSTRG.57109	AL133477.1	-1.66187	1.84623e-08	3.00179e-07
ENSG00000068615	REEP1	-1.11274	2.42152e-08	3.84585e-07
ENSG00000182010	RTKN2	-1.39232	2.71892e-08	4.27313e-07
ENSG00000205795	CYS1	-1.15364	3.35455e-08	5.20335e-07
ENSG00000091129	NRCAM	-1.34902	3.39875e-08	5.26706e-07
MSTRG.43948	TLL1	-1.46688	3.67982e-08	5.63243e-07
MSTRG.26896	EBI3	-1.65541	4.24813e-08	6.45214e-07
ENSG00000100346	CACNA1I	-2.21522	4.35493e-08	6.60104e-07
ENSG00000087266	SH3BP2	-1.16208	4.46153e-08	6.74452e-07
ENSG00000071575	TRIB2	-1.13007	4.53237e-08	6.83332e-07
ENSG00000223960	AC009948.1	-1.09667	4.64095e-08	6.9877e-07
ENSG00000182379	NXPH4	-1.21964	4.7182e-08	7.09457e-07
ENSG00000148346	LCN2	-3.43701	4.93316e-08	7.40301e-07
ENSG00000111846	GCNT2	-1.32013	4.98814e-08	7.4756e-07
ENSG00000185813	PCYT2	-1.01137	5.03681e-08	7.53853e-07
ENSG00000119899	SLC17A5	-1.2296	5.32737e-08	7.95235e-07
MSTRG.20441	AC133065.3|CIITA	-1.29837	6.25697e-08	9.17635e-07
MSTRG.30864	AC011306.1|CCDC85A|AC007744.1	-2.10516	6.34511e-08	9.29356e-07
ENSG00000079257	LXN	-1.072	7.37161e-08	1.06657e-06
ENSG00000167995	BEST1	-1.02917	8.08775e-08	1.15979e-06
ENSG00000184481	FOXO4	-1.25388	8.12924e-08	1.16279e-06
ENSG00000205413	SAMD9	-1.24775	8.17515e-08	1.16788e-06
ENSG00000104967	NOVA2	-1.07746	8.21899e-08	1.1734e-06
ENSG00000125629	INSIG2	-1.21241	8.80143e-08	1.2471e-06
MSTRG.46889	LINC01411	-1.09124	9.3166e-08	1.31105e-06
ENSG00000120693	SMAD9	-1.00711	9.38093e-08	1.31928e-06
ENSG00000123570	RAB9B	-1.65604	9.43473e-08	1.32438e-06
ENSG00000132688	NES	-1.35374	9.80807e-08	1.37337e-06
ENSG00000126803	HSPA2	-1.1424	1.10557e-07	1.5357e-06
MSTRG.10939	VSIG2	-1.726	1.20909e-07	1.66924e-06
ENSG00000166341	DCHS1	-1.05045	1.22952e-07	1.69537e-06
ENSG00000125648	SLC25A23	-1.06069	1.40224e-07	1.91369e-06
ENSG00000078081	LAMP3	-1.35845	1.61439e-07	2.16787e-06
ENSG00000117016	RIMS3	-1.44134	1.86748e-07	2.46578e-06
ENSG00000172346	CSDC2	-1.40502	1.86788e-07	2.46578e-06
ENSG00000181617	FDCSP	-3.37529	1.89394e-07	2.4929e-06
ENSG00000135069	PSAT1	-2.1765	2.00992e-07	2.63329e-06
ENSG00000186314	PRELID2	-1.306	2.081e-07	2.71382e-06
ENSG00000129038	LOXL1	-1.11228	2.2005e-07	2.85321e-06
ENSG00000153132	CLGN	-1.32274	2.44933e-07	3.15233e-06
ENSG00000177409	SAMD9L	-1.94035	2.49783e-07	3.20745e-06
MSTRG.2335	GBP2|GBP7	-2.58788	2.75977e-07	3.52179e-06
ENSG00000100889	PCK2	-1.1112	2.95084e-07	3.74237e-06
ENSG00000151470	C4orf33	-1.78546	3.06906e-07	3.87707e-06
ENSG00000145882	PCYOX1L	-1.00158	3.33506e-07	4.18039e-06
ENSG00000185432	METTL7A	-3.62421	3.53218e-07	4.40063e-06
MSTRG.19409	UBE2Q2P12	-1.23046	3.74696e-07	4.64771e-06
ENSG00000116701	NCF2	-4.11629	3.76542e-07	4.66805e-06
ENSG00000091986	CCDC80	-1.09251	3.91839e-07	4.8391e-06
ENSG00000108691	CCL2	-2.40164	4.02994e-07	4.96061e-06
ENSG00000184384	MAML2	-1.14054	4.09182e-07	5.03129e-06
ENSG00000179403	VWA1	-1.11906	4.28889e-07	5.24792e-06
ENSG00000169174	PCSK9	-1.83675	4.61137e-07	5.61513e-06
ENSG00000162745	OLFML2B	-1.44147	4.73068e-07	5.75112e-06
MSTRG.25862	AC106037.2	-1.02688	4.74815e-07	5.76926e-06
ENSG00000215068	AC025171.2	-1.32101	5.1617e-07	6.2382e-06
ENSG00000152527	PLEKHH2	-1.17144	5.61679e-07	6.74492e-06
ENSG00000021300	PLEKHB1	-2.77041	5.72617e-07	6.85079e-06
MSTRG.32846	HOXD11|HOXD10	-2.81327	5.78984e-07	6.91599e-06
ENSG00000095739	BAMBI	-1.09973	5.82579e-07	6.95197e-06
ENSG00000137752	CASP1	-1.01528	6.52798e-07	7.71209e-06
MSTRG.59557	TRO|RF00614	-1.89386	7.24811e-07	8.48303e-06
MSTRG.12687	AC135279.1	-1.33104	8.05652e-07	9.3039e-06
MSTRG.51942	ASNS|OR7E38P|AC004967.1|AC079781.5|AC079781.4	-1.97596	8.22478e-07	9.474e-06
ENSG00000168300	PCMTD1	-1.21635	9.19357e-07	1.04894e-05
MSTRG.49806	ULBP1	-1.12364	9.2309e-07	1.05256e-05
ENSG00000116661	FBXO2	-1.13278	9.25809e-07	1.05407e-05
ENSG00000251348	HSPD1P11	-1.84911	9.69512e-07	1.10022e-05
MSTRG.49994	FNDC1	-1.08534	1.08573e-06	1.21877e-05
ENSG00000178033	CALHM5	-2.12588	1.0861e-06	1.21877e-05
ENSG00000170745	KCNS3	-1.0199	1.24297e-06	1.38053e-05
ENSG00000138449	SLC40A1	-1.10101	1.24528e-06	1.38229e-05
ENSG00000114115	RBP1	-2.03667	1.28745e-06	1.42351e-05
ENSG00000157064	NMNAT2	-1.00709	1.3024e-06	1.43581e-05
ENSG00000166448	TMEM130	-1.27446	1.42963e-06	1.56009e-05
ENSG00000257337	AC068888.1	-1.13559	1.48846e-06	1.62038e-05
ENSG00000224189	HAGLR	-1.39388	1.49404e-06	1.62489e-05
ENSG00000176641	RNF152	-1.02421	1.90974e-06	2.01683e-05
ENSG00000260293	AC106820.4	-1.28986	1.92882e-06	2.03508e-05
ENSG00000273270	AC090114.2	-1.06115	1.96117e-06	2.06247e-05
MSTRG.47960	AL645933.2	-1.37937	2.01244e-06	2.10952e-05
ENSG00000176907	TCIM	-2.43109	2.14675e-06	2.23785e-05
ENSG00000052795	FNIP2	-1.02515	2.39443e-06	2.47322e-05
ENSG00000140092	FBLN5	-1.11357	2.41695e-06	2.49193e-05
ENSG00000116852	KIF21B	-1.56608	2.57336e-06	2.64114e-05
ENSG00000154917	RAB6B	-1.06678	2.65507e-06	2.71637e-05
ENSG00000011638	TMEM159	-1.13759	3.60062e-06	3.59267e-05
ENSG00000136404	TM6SF1	-1.74464	3.85702e-06	3.82654e-05
ENSG00000259319	AF111167.2	-1.7479	3.99454e-06	3.94911e-05
MSTRG.52564	OPN1SW	-1.07777	4.27475e-06	4.19859e-05
ENSG00000163431	LMOD1	-2.06405	4.41305e-06	4.3194e-05
ENSG00000108370	RGS9	-1.09371	4.44817e-06	4.34437e-05
ENSG00000173227	SYT12	-1.87063	4.47129e-06	4.36507e-05
ENSG00000214595	EML6	-1.09404	4.57528e-06	4.45312e-05
ENSG00000138735	PDE5A	-1.21046	4.69008e-06	4.557e-05
ENSG00000196126	HLA-DRB1	-1.80183	4.82372e-06	4.67479e-05
ENSG00000274021	AC024909.2	-1.00909	5.06638e-06	4.88274e-05
MSTRG.16361	SPTB	-1.08075	5.23067e-06	5.02821e-05
ENSG00000250508	AP000808.1	-2.11043	5.60067e-06	5.34523e-05
ENSG00000107099	DOCK8	-1.06519	5.65562e-06	5.39085e-05
ENSG00000128849	CGNL1	-1.10554	6.00086e-06	5.67683e-05
MSTRG.48085	AL645941.2|HLA-DMB|HLA-DMA	-1.16263	6.23749e-06	5.88099e-05
MSTRG.7149	IFIT2|AL353751.1	-1.3742	6.49781e-06	6.10098e-05
ENSG00000114698	PLSCR4	-1.61198	7.51826e-06	6.98942e-05
ENSG00000205978	NYNRIN	-1.0206	7.99875e-06	7.38145e-05
ENSG00000260604	AL590004.4	-2.32589	8.86524e-06	8.07797e-05
MSTRG.26909	PLIN4	-1.07512	1.03295e-05	9.26005e-05
MSTRG.1295	RNU6-510P	-1.66703	1.05436e-05	9.43707e-05
ENSG00000157978	LDLRAP1	-1.0784	1.06611e-05	9.52339e-05
MSTRG.30725	STON1-GTF2A1L|STON1|GTF2A1L	-1.07772	1.30982e-05	0.000114825
ENSG00000167964	RAB26	-1.46883	1.43814e-05	0.000125297
ENSG00000197558	SSPO	-1.02397	1.46831e-05	0.000127679
MSTRG.22610	AC233723.2|GLTPD2	-1.07065	1.5338e-05	0.000133015
ENSG00000115267	IFIH1	-1.22692	1.57445e-05	0.000136176
MSTRG.45764	STARD4-AS1	-1.0059	1.59894e-05	0.000138135
ENSG00000019582	CD74	-1.95145	1.61259e-05	0.000139101
ENSG00000073350	LLGL2	-2.38301	1.637e-05	0.000140777
MSTRG.24049	AC135721.1|NBR2	-1.0765	1.65021e-05	0.000141805
ENSG00000204248	COL11A2	-1.02751	1.71566e-05	0.000146704
ENSG00000137965	IFI44	-2.01406	1.7737e-05	0.000151028
ENSG00000135315	CEP162	-1.05396	2.11539e-05	0.000177395
MSTRG.56677	AL353608.3|PGM5	-1.09145	2.38634e-05	0.000197334
ENSG00000144152	FBLN7	-1.3554	2.43159e-05	0.000200489
ENSG00000100271	TTLL1	-1.68953	2.53365e-05	0.000207924
ENSG00000272419	AC241585.2	-1.48791	2.66564e-05	0.000216937
ENSG00000175984	DENND2C	-1.13824	2.9717e-05	0.00023875
ENSG00000120068	HOXB8	-1.43383	3.10618e-05	0.00024875
ENSG00000117602	RCAN3	-1.10086	3.20891e-05	0.000255898
ENSG00000196517	SLC6A9	-2.59723	3.29417e-05	0.000262209
ENSG00000085563	ABCB1	-1.63251	3.36717e-05	0.000267108
MSTRG.25615	DLGAP1-AS2|DLGAP1-AS1	-1.22008	3.68058e-05	0.000289728
ENSG00000274070	CASTOR2	-1.02342	4.01199e-05	0.000312335
ENSG00000176046	NUPR1	-1.95796	4.11361e-05	0.000319586
MSTRG.25854	AC091588.1	-1.51611	4.15825e-05	0.000322721
ENSG00000189195	BTBD8	-1.23118	4.22572e-05	0.000327171
ENSG00000102230	PCYT1B	-1.36876	4.78647e-05	0.00036533
ENSG00000134516	DOCK2	-1.88127	4.91681e-05	0.000374772
ENSG00000263293	AC068234.2	-1.43532	5.04414e-05	0.000383314
ENSG00000099953	MMP11	-1.71818	5.72527e-05	0.000430157
ENSG00000026950	BTN3A1	-1.05413	5.79701e-05	0.000434392
ENSG00000139445	FOXN4	-1.17372	6.19522e-05	0.000461477
ENSG00000233621	LINC01137	-1.46016	6.44003e-05	0.000477979
ENSG00000249207	AC079921.1	-3.57553	6.91325e-05	0.000508261
ENSG00000165359	INTS6L	-1.10731	7.5075e-05	0.000547144
MSTRG.8735	SAA2-SAA4|SAA4|RNA5SP333|SAA2	-5.13376	7.5419e-05	0.000549297
MSTRG.43023	AC067942.1|TMEM150C	-1.09828	7.84994e-05	0.000568253
ENSG00000125740	FOSB	-1.61461	8.19183e-05	0.000589603
MSTRG.46965	CDHR2	-1.14849	8.20002e-05	0.000590005
ENSG00000277476	AC005332.6	-1.15127	8.2749e-05	0.000594069
ENSG00000139269	INHBE	-4.59436	8.43687e-05	0.000603778
ENSG00000163624	CDS1	-1.04221	8.82813e-05	0.000628396
ENSG00000123119	NECAB1	-1.10919	8.9127e-05	0.000633583
ENSG00000185015	CA13	-1.17403	9.02555e-05	0.000640834
ENSG00000279696	AP001273.1	-1.01859	9.27792e-05	0.000655663
ENSG00000213713	PIGCP1	-1.0677	9.32897e-05	0.000658447
ENSG00000168481	LGI3	-1.59133	9.78345e-05	0.000687518
MSTRG.1057	FABP3	-1.30728	9.85068e-05	0.000691383
ENSG00000263934	SNORD3A	-1.09667	0.000101054	0.000705864
MSTRG.4474	CR1L|CD46P1	-2.10301	0.000110323	0.000764347
ENSG00000178401	DNAJC22	-1.01068	0.000111832	0.000773394
ENSG00000242207	HOXB-AS4	-1.77978	0.000115647	0.000796452
MSTRG.5887	AL133415.1	-1.30683	0.000127322	0.000867758
ENSG00000196917	HCAR1	-1.10882	0.000127746	0.000870119
ENSG00000115461	IGFBP5	-1.6435	0.000136427	0.000922852
ENSG00000158473	CD1D	-1.1978	0.00015417	0.00102841
ENSG00000057657	PRDM1	-1.11584	0.000163024	0.00108108
ENSG00000040731	CDH10	-2.04696	0.000178155	0.00116955
ENSG00000267924	AC139769.2	-5.11766	0.000181943	0.00119151
ENSG00000130487	KLHDC7B	-4.44546	0.000183733	0.00120184
MSTRG.38212	MIOX|ADM2	-1.87654	0.000188826	0.00123017
ENSG00000157368	IL34	-2.5349	0.00020013	0.00129486
MSTRG.21461	AC012181.2|AC012181.1	-1.51407	0.00020119	0.00130097
ENSG00000147257	GPC3	-1.82943	0.000201378	0.00130182
ENSG00000008311	AASS	-1.09306	0.000201602	0.00130289
ENSG00000137673	MMP7	-5.57277	0.000207835	0.00133744
MSTRG.1863	LINC01771	-1.17057	0.000213844	0.00137103
ENSG00000108176	DNAJC12	-1.88776	0.000215433	0.00138043
ENSG00000183671	GPR1	-2.37424	0.000233087	0.00148262
MSTRG.47623	C6orf229|RIPOR2|AL512428.1	-3.17933	0.000244149	0.00154041
ENSG00000229619	MBNL1-AS1	-1.27352	0.000248431	0.0015635
ENSG00000130518	IQCN	-1.8143	0.000249206	0.00156707
ENSG00000169083	AR	-1.00239	0.000261796	0.00163713
ENSG00000185633	NDUFA4L2	-2.33422	0.000267814	0.00166922
ENSG00000206052	DOK6	-1.3758	0.000271035	0.00168651
MSTRG.9718	AP001107.9	-1.07781	0.000284719	0.00176534
ENSG00000278962	AC092645.1	-2.05888	0.000285434	0.00176838
ENSG00000130768	SMPDL3B	-1.19124	0.000295875	0.00182649
ENSG00000242512	LINC01206	-3.96477	0.000299377	0.00184609
ENSG00000102174	PHEX	-1.12796	0.000316307	0.00194043
ENSG00000141622	RNF165	-1.3031	0.000332372	0.00202396
MSTRG.3326	CTSK	-1.28496	0.000338649	0.00205739
ENSG00000113211	PCDHB6	-1.73915	0.00034487	0.00208844
MSTRG.47741	ZNF204P	-1.09659	0.00035083	0.00211885
ENSG00000164128	NPY1R	-1.52353	0.000409734	0.00243812
ENSG00000175155	YPEL2	-3.30101	0.000419037	0.00248432
ENSG00000073331	ALPK1	-1.3696	0.000430544	0.00254786
MSTRG.46348	AC244517.6|AC244517.8|PCDHB8|PCDHB16|PCDHB9	-1.58581	0.000443038	0.00261359
ENSG00000227199	ST7-AS1	-1.48779	0.000449549	0.00264854
ENSG00000170962	PDGFD	-1.32192	0.000483303	0.00281418
ENSG00000141750	STAC2	-1.67449	0.000492843	0.00285938
ENSG00000259726	CSPG4P11	-1.11238	0.000492926	0.00285938
MSTRG.57824	AL359091.2	-1.81181	0.000497339	0.00288199
MSTRG.43448	AC079341.3|TMEM155	-1.58655	0.000523841	0.00301933
ENSG00000255690	TRIL	-1.50361	0.000527575	0.00304008
ENSG00000135842	FAM129A	-1.99327	0.000542992	0.00312017
ENSG00000126950	TMEM35A	-1.27442	0.00056613	0.00323503
MSTRG.47311	AL391422.1	-1.64587	0.000595348	0.00337337
ENSG00000214688	C10orf105	-2.15442	0.000654401	0.00367989
ENSG00000165685	TMEM52B	-1.50129	0.000686166	0.00384416
ENSG00000197479	PCDHB11	-2.18515	0.000702729	0.00392722
ENSG00000276600	RAB7B	-1.7858	0.000745241	0.00413718
ENSG00000279495	AL928654.4	-1.01635	0.000773856	0.00427712
MSTRG.11495	AC022075.1	-2.08934	0.000795456	0.00438685
ENSG00000184564	SLITRK6	-2.14264	0.000808071	0.00444665
ENSG00000079385	CEACAM1	-1.82419	0.000825717	0.00453382
MSTRG.29233	CD37	-1.00837	0.000839779	0.00460097
ENSG00000104413	ESRP1	-1.62655	0.000919961	0.0049823
MSTRG.48457	POLH-AS1	-1.10985	0.00097096	0.00522718
MSTRG.34701	AL450124.1	-1.17569	0.000976115	0.00525243
ENSG00000170271	FAXDC2	-1.1423	0.000977993	0.00526003
ENSG00000187260	WDR86	-1.02494	0.00104641	0.00558417
MSTRG.53793	AC107959.3	-1.26772	0.0010892	0.00577489
ENSG00000254389	RHPN1-AS1	-1.05938	0.00113637	0.00599207
ENSG00000166669	ATF7IP2	-1.03329	0.00114402	0.00602675
ENSG00000281026	N4BP2L2-IT2	-1.02442	0.00116184	0.00610641
ENSG00000159873	CCDC117	-1.91749	0.00118372	0.00620265
MSTRG.60061	NUP62CL	-1.06907	0.00119527	0.00625882
ENSG00000116031	CD207	-1.48498	0.001255	0.00651835
ENSG00000259470	KRT8P9	-3.52717	0.00128655	0.00666119
ENSG00000128606	LRRC17	-1.09116	0.00134944	0.00693911
ENSG00000142583	SLC2A5	-1.6165	0.00135911	0.00698564
MSTRG.18852	AC012568.1	-1.0621	0.00140942	0.00721305
ENSG00000169750	RAC3	-1.05039	0.00143534	0.00732581
MSTRG.24501	CHAD	-1.06464	0.0014453	0.00736343
ENSG00000155465	SLC7A7	-1.37867	0.00144883	0.00737798
ENSG00000259498	TPM1-AS	-1.07461	0.00155429	0.00784958
ENSG00000163071	SPATA18	-1.45707	0.00175395	0.00872342
ENSG00000230798	FOXD3-AS1	-1.01754	0.00177367	0.00880212
ENSG00000115902	SLC1A4	-1.43232	0.00178401	0.00883897
ENSG00000214185	XPOTP1	-1.31901	0.00185189	0.00912419
ENSG00000187486	KCNJ11	-1.86534	0.00191829	0.00941237
ENSG00000256043	CTSO	-1.23286	0.00195136	0.00954562
ENSG00000146233	CYP39A1	-1.70793	0.00201677	0.00983365
ENSG00000166710	B2M	-1.38862	0.00202551	0.009872
MSTRG.41141	IQCJ-SCHIP1-AS1	-1.35032	0.00209747	0.0101832
ENSG00000135643	KCNMB4	-1.49718	0.0021904	0.0105483
ENSG00000167178	ISLR2	-1.38685	0.00221953	0.0106613
ENSG00000272501	AL662844.4	-1.39582	0.00225533	0.0108172
ENSG00000189184	PCDH18	-2.37738	0.00225771	0.0108263
MSTRG.37897	NFAM1	-1.51019	0.00235019	0.0112032
ENSG00000154589	LY96	-2.69906	0.00240954	0.0114354
ENSG00000162692	VCAM1	-2.63958	0.00242387	0.0114938
ENSG00000170439	METTL7B	-1.30365	0.00253104	0.0119014
MSTRG.13884	AC073592.1	-1.43236	0.00254364	0.0119415
MSTRG.52048	GPC2	-1.12933	0.00257955	0.0120825
ENSG00000176998	HCG4	-1.24343	0.00262592	0.0122767
ENSG00000095464	PDE6C	-1.30376	0.00271761	0.0126203
ENSG00000272372	AC009102.2	-1.45418	0.0027798	0.012871
MSTRG.5070	AGT|AL512328.1	-2.54045	0.00278048	0.0128715
ENSG00000255200	PGAM1P8	-2.59687	0.00280146	0.0129454
ENSG00000165072	MAMDC2	-1.40475	0.00281056	0.0129842
ENSG00000101605	MYOM1	-2.37935	0.00282745	0.0130542
ENSG00000253522	MIR3142HG	-1.53693	0.00288736	0.0132928
ENSG00000263874	LINC00672	-1.80709	0.00303538	0.0138978
ENSG00000115596	WNT6	-1.30456	0.00304891	0.0139541
ENSG00000197815	AC122129.1	-1.07922	0.00312485	0.0142393
ENSG00000279833	AL031846.2	-1.04154	0.00321051	0.0145539
ENSG00000250033	SLC7A11-AS1	-1.8248	0.00336784	0.0151765
ENSG00000173258	ZNF483	-1.05662	0.00343794	0.0154345
MSTRG.25361	AC087741.3	-1.61679	0.00355286	0.0158986
ENSG00000176533	GNG7	-1.0138	0.00372825	0.016557
MSTRG.57154	AL512590.3|CCDC180|AL590705.4|AL590705.5|AL512590.2	-1.07815	0.00375022	0.0166349
ENSG00000270823	AC007938.2	-1.38577	0.00377869	0.0167448
MSTRG.23529	AC026620.1	-1.19455	0.00382895	0.016931
ENSG00000186862	PDZD7	-1.12551	0.00385851	0.0170251
ENSG00000116237	ICMT	-1.14952	0.00395562	0.0173822
ENSG00000105784	RUNDC3B	-2.67611	0.00417265	0.018198
ENSG00000145861	C1QTNF2	-1.2174	0.00425685	0.0184974
ENSG00000177234	LINC01561	-1.03106	0.00432333	0.0187574
ENSG00000120820	GLT8D2	-1.41785	0.00441026	0.019076
ENSG00000266777	SH3GL1P1	-1.66509	0.0044883	0.0193567
MSTRG.57601	AC007066.2	-1.08033	0.00458459	0.0196943
ENSG00000244578	LINC01391	-1.5222	0.00463889	0.019896
ENSG00000164744	SUN3	-1.67011	0.00469476	0.0200988
MSTRG.19604	PRC1-AS1	-1.39694	0.00474822	0.0202663
ENSG00000180592	SKIDA1	-1.02294	0.00493127	0.0209112
ENSG00000275437	AL121832.3	-1.01691	0.00511231	0.0215758
ENSG00000162669	HFM1	-1.29919	0.00526298	0.0221114
ENSG00000151224	MAT1A	-2.42771	0.00534703	0.0223825
ENSG00000139531	SUOX	-1.08203	0.00537392	0.0224627
ENSG00000260400	AL513534.1	-1.40789	0.00539239	0.0225289
ENSG00000118849	RARRES1	-1.22155	0.00543301	0.0226752
MSTRG.59696	SNX12	-1.17628	0.00544408	0.0227172
ENSG00000168209	DDIT4	-1.48937	0.00551078	0.0229567
ENSG00000243742	RPLP0P2	-2.52541	0.0056181	0.0233528
ENSG00000120278	PLEKHG1	-1.00606	0.00573884	0.0237716
ENSG00000177721	ANXA2R	-1.33929	0.00601563	0.0246694
ENSG00000087076	HSD17B14	-1.35542	0.00601965	0.0246725
ENSG00000111087	GLI1	-1.78187	0.00615556	0.0250975
ENSG00000279530	AC092881.1	-1.29067	0.00623099	0.0253517
ENSG00000274565	AC080038.1	-1.28115	0.00652803	0.02635
ENSG00000267735	AC020934.2	-2.30186	0.00684957	0.0274274
ENSG00000143494	VASH2	-1.00426	0.00703684	0.0280778
ENSG00000171119	NRTN	-1.385	0.00721852	0.0286509
ENSG00000233622	CYP2T1P	-1.28733	0.00728179	0.0288564
ENSG00000162888	C1orf147	-1.84626	0.00749716	0.029598
MSTRG.18041	CHP1	-1.2114	0.0075425	0.0297436
ENSG00000165028	NIPSNAP3B	-1.22181	0.00761648	0.0299987
MSTRG.47489	SMIM13	-1.69035	0.00782907	0.0307289
ENSG00000225864	HCG4P11	-1.55266	0.00789055	0.0309165
ENSG00000197415	VEPH1	-1.58896	0.00800077	0.0312887
MSTRG.39090	MYL3	-1.90572	0.00800941	0.0313117
ENSG00000134590	RTL8C	-1.30915	0.00805154	0.0314437
MSTRG.26919	LRG1|PLIN5|AC011498.4	-2.58449	0.00822539	0.0320451
ENSG00000111897	SERINC1	-1.48895	0.00827121	0.0321934
ENSG00000149654	CDH22	-1.03307	0.00835574	0.0324649
ENSG00000141497	ZMYND15	-1.01357	0.00903359	0.0346738
ENSG00000141485	SLC13A5	-1.50756	0.0091586	0.0350405
ENSG00000264269	AC016866.1	-1.0113	0.00923342	0.0352733
MSTRG.37777	AL031594.1	-1.54958	0.00939332	0.035781
ENSG00000115738	ID2	-1.13465	0.00943297	0.0358941
ENSG00000156869	FRRS1	-1.44925	0.00949351	0.0360776
ENSG00000010610	CD4	-1.82054	0.00953071	0.0361824
ENSG00000246877	DNM1P35	-1.26069	0.00957892	0.0363288
ENSG00000261360	AC010491.1	-1.50365	0.00995719	0.0375492
ENSG00000273295	AP000350.6	-1.58967	0.0100307	0.0377759
ENSG00000170458	CD14	-1.27757	0.0100854	0.0379252
ENSG00000132677	RHBG	-1.15355	0.0104057	0.0389032
ENSG00000132965	ALOX5AP	-2.16037	0.0109287	0.0405033
ENSG00000187372	PCDHB13	-2.44421	0.010967	0.040612
MSTRG.51550	TMEM270	-1.42588	0.0112862	0.0415825
ENSG00000185745	IFIT1	-1.15328	0.0115858	0.0424855
MSTRG.47215	FOXCUT	-1.1319	0.0116126	0.0425563
MSTRG.47137	AC008443.4	-1.4952	0.0117631	0.0430521
ENSG00000259683	AC243562.2	-1.39848	0.0118443	0.0432706
ENSG00000184809	B3GALT5-AS1	-1.06307	0.0124837	0.0451557
ENSG00000211451	GNRHR2	-1.55629	0.0125514	0.0453532
ENSG00000175564	UCP3	-1.43028	0.0126778	0.0457114
ENSG00000162999	DUSP19	-1.38614	0.0128491	0.0462183
ENSG00000179284	DAND5	-1.21538	0.0130357	0.0467873
ENSG00000279365	AP000695.3	-1.21348	0.0131397	0.0470687
ENSG00000151135	TMEM263	-1.71572	0.0133921	0.0477315
ENSG00000162772	ATF3	-1.2454	0.0134922	0.0479892
ENSG00000172733	PURG	-1.64741	0.013661	0.0484754
ENSG00000281189	GHET1	-1.65962	0.0138329	0.049024
ENSG00000103888	CEMIP	7.845	0	0
MSTRG.58861	NHS	2.67962	3.80597e-118	4.30074e-114
ENSG00000120875	DUSP4	2.52354	2.94176e-109	2.21613e-105
ENSG00000162892	IL24	6.56425	1.3351e-79	6.03466e-76
ENSG00000023171	GRAMD1B	2.5233	3.17527e-67	1.02516e-63
MSTRG.6643	MYPN	3.72223	7.14785e-63	2.01927e-59
ENSG00000136244	IL6	2.25432	7.74843e-62	1.94572e-58
ENSG00000128512	DOCK4	2.5191	3.73289e-60	8.43634e-57
ENSG00000116711	PLA2G4A	2.49277	8.64734e-60	1.77664e-56
ENSG00000160818	GPATCH4	1.97916	1.04729e-59	1.97239e-56
MSTRG.7902	DMBT1	4.54441	1.80509e-59	3.13807e-56
MSTRG.51021	INHBA	1.62179	4.35205e-57	7.02546e-54
MSTRG.35445	NFATC2	2.0325	2.57145e-54	3.63218e-51
ENSG00000052749	RRP12	1.77441	5.93024e-52	7.88373e-49
ENSG00000075213	SEMA3A	2.53996	2.79998e-50	3.51553e-47
ENSG00000205683	DPF3	2.76866	4.61669e-49	5.49143e-46
ENSG00000157557	ETS2	1.76137	6.70893e-48	7.58109e-45
MSTRG.34282	SNORA51|NOP56	1.54434	1.68728e-47	1.81583e-44
MSTRG.50112	LINC00473	3.67425	2.65994e-47	2.73248e-44
MSTRG.52142	VGF	2.84744	2.78428e-47	2.73586e-44
ENSG00000171408	PDE7B	3.22269	3.17008e-47	2.98516e-44
ENSG00000141101	NOB1	1.67043	4.294e-47	3.88177e-44
MSTRG.36572	WDR4	1.77998	2.31383e-44	1.86759e-41
ENSG00000162377	COA7	1.95097	1.84675e-43	1.43919e-40
ENSG00000108179	PPIF	2.00328	3.35843e-43	2.53002e-40
MSTRG.3010	HIST2H2BB|AC239798.4|HIST2H3PS2	3.2588	5.48832e-43	4.00116e-40
ENSG00000053372	MRTO4	1.49767	9.39914e-43	6.63814e-40
ENSG00000139289	PHLDA1	1.84638	1.7226e-42	1.17972e-39
ENSG00000167721	TSR1	1.38974	4.89987e-40	2.99289e-37
ENSG00000169908	TM4SF1	2.36124	1.00214e-39	5.96011e-37
ENSG00000143322	ABL2	1.49853	1.70961e-39	9.65931e-37
ENSG00000019549	SNAI2	1.8253	2.74501e-39	1.51311e-36
ENSG00000178695	KCTD12	2.12381	3.18589e-39	1.71431e-36
ENSG00000137962	ARHGAP29	1.49265	5.09233e-39	2.61561e-36
ENSG00000049192	ADAMTS6	2.42293	9.51087e-39	4.67273e-36
ENSG00000100353	EIF3D	1.3697	1.00141e-38	4.8153e-36
MSTRG.2456	BCAR3|AL512488.1	1.57891	1.14792e-38	5.4048e-36
ENSG00000184792	OSBP2	1.67459	1.36277e-38	6.28544e-36
ENSG00000204568	MRPS18B	1.485	7.94088e-38	3.58928e-35
ENSG00000125538	IL1B	2.67054	2.39049e-37	1.05932e-34
MSTRG.54331	RRS1|ADHFE1|C8orf46	1.58696	1.0966e-36	4.76598e-34
ENSG00000106305	AIMP2	1.61395	6.52023e-36	2.78032e-33
ENSG00000132382	MYBBP1A	1.41403	1.44334e-35	6.04064e-33
MSTRG.38560	GRIP2	1.90508	2.32115e-35	9.53781e-33
ENSG00000116649	SRM	1.42914	2.62317e-35	1.05864e-32
ENSG00000110104	CCDC86	1.5635	4.71508e-35	1.86949e-32
MSTRG.53502	SOX7|AC105001.2|PINX1	1.53239	8.40201e-35	3.27389e-32
ENSG00000166197	NOLC1	1.17639	2.60849e-33	9.82531e-31
ENSG00000141469	SLC14A1	2.25379	4.69001e-33	1.68245e-30
MSTRG.53660	CSGALNACT1	2.25432	1.01001e-32	3.56658e-30
ENSG00000115307	AUP1	1.5023	1.04588e-32	3.63644e-30
ENSG00000135632	SMYD5	1.42942	1.15829e-32	3.96627e-30
ENSG00000106089	STX1A	1.72615	2.19478e-32	7.29441e-30
ENSG00000065183	WDR3	1.42701	3.16167e-32	1.03556e-29
ENSG00000105810	CDK6	1.84198	3.72391e-32	1.19899e-29
ENSG00000156804	FBXO32	1.42905	3.76674e-32	1.19899e-29
ENSG00000238266	LINC00707	3.99695	8.56992e-32	2.69e-29
ENSG00000161249	DMKN	1.31141	1.14459e-31	3.54351e-29
ENSG00000116120	FARSB	1.27114	2.12573e-31	6.49211e-29
ENSG00000180730	SHISA2	1.69929	3.26083e-31	9.82598e-29
ENSG00000197565	COL4A6	1.3977	4.37858e-31	1.26866e-28
MSTRG.56950	ANKRD19P|AL136981.1	2.64994	6.24895e-31	1.76533e-28
ENSG00000114767	RRP9	1.42503	1.21774e-30	3.39764e-28
ENSG00000113460	BRIX1	1.32425	1.24949e-30	3.44371e-28
ENSG00000150347	ARID5B	1.84652	2.01737e-30	5.42768e-28
ENSG00000160712	IL6R	2.00623	3.37642e-30	8.77093e-28
ENSG00000165660	ABRAXAS2	1.30472	4.9115e-30	1.26136e-27
ENSG00000178035	IMPDH2	1.16755	6.01661e-30	1.52781e-27
ENSG00000148840	PPRC1	1.51919	6.46475e-30	1.60553e-27
ENSG00000095752	IL11	2.07427	7.8042e-30	1.91712e-27
ENSG00000025772	TOMM34	1.1676	9.47253e-30	2.27744e-27
ENSG00000102312	PORCN	1.57548	1.13635e-29	2.67515e-27
MSTRG.27181	PPAN|PPAN-P2RY11|P2RY11	1.52242	1.20564e-29	2.80901e-27
ENSG00000198551	ZNF627	1.42173	1.45214e-29	3.34882e-27
ENSG00000149295	DRD2	1.9388	1.70129e-29	3.88375e-27
MSTRG.55463	LY6K	1.89868	4.32275e-29	9.57787e-27
ENSG00000120800	UTP20	1.22791	4.8362e-29	1.05094e-26
ENSG00000135525	MAP7	2.00697	5.88681e-29	1.26707e-26
MSTRG.1868	AC119674.1|AC119674.2|PLPP3	2.36357	7.88696e-29	1.68156e-26
ENSG00000175792	RUVBL1	1.12554	1.12927e-28	2.3852e-26
ENSG00000164855	TMEM184A	1.68011	1.69064e-28	3.53781e-26
ENSG00000080823	MOK	1.61206	1.85344e-28	3.84292e-26
ENSG00000087510	TFAP2C	1.2255	1.91155e-28	3.92737e-26
MSTRG.10928	CLMP	1.87742	2.24515e-28	4.57121e-26
ENSG00000073536	NLE1	1.70099	2.9958e-28	6.0451e-26
ENSG00000163811	WDR43	1.42541	6.50758e-28	1.2901e-25
ENSG00000103353	UBFD1	1.74313	8.4259e-28	1.65587e-25
MSTRG.9403	WDR74|TEX54|RNU2-2P	1.31184	9.21588e-28	1.79551e-25
ENSG00000162595	DIRAS3	2.71453	1.47771e-27	2.8064e-25
ENSG00000112578	BYSL	1.4709	1.89472e-27	3.56839e-25
MSTRG.50619	AC002480.2|AC002480.3	1.81462	2.82288e-27	5.22927e-25
ENSG00000101384	JAG1	1.20748	6.4315e-27	1.17219e-24
ENSG00000174791	RIN1	1.5811	7.15984e-27	1.2945e-24
MSTRG.56064	NOL6|SUGT1P1	1.5185	7.97374e-27	1.43021e-24
MSTRG.13453	FAM216A	1.60956	1.70384e-26	3.00834e-24
ENSG00000265972	TXNIP	2.03732	3.22459e-26	5.60583e-24
MSTRG.342	MIR34A|MIR34AHG	2.93207	3.40449e-26	5.87339e-24
ENSG00000099812	MISP	2.38375	3.53885e-26	6.05893e-24
ENSG00000148841	ITPRIP	1.8508	5.82752e-26	9.7557e-24
ENSG00000136718	IMP4	1.28295	6.23385e-26	1.03592e-23
ENSG00000107937	GTPBP4	1.35168	1.0032e-25	1.64292e-23
ENSG00000104825	NFKBIB	1.75611	1.23315e-25	2.00498e-23
MSTRG.731	ZBTB40	1.19344	1.27797e-25	2.06301e-23
MSTRG.15284	ADPRHL1	1.7438	1.49853e-25	2.40189e-23
ENSG00000119986	AVPI1	1.40544	1.61806e-25	2.57523e-23
MSTRG.48427	MRPL2	1.48752	1.64037e-25	2.59247e-23
ENSG00000065427	KARS	1.1124	1.9655e-25	3.08475e-23
ENSG00000140450	ARRDC4	1.87436	2.18066e-25	3.39882e-23
ENSG00000133121	STARD13	1.57259	2.81111e-25	4.35145e-23
ENSG00000105677	TMEM147	1.29127	2.8602e-25	4.39732e-23
ENSG00000121440	PDZRN3	1.5929	2.95776e-25	4.48627e-23
ENSG00000141076	UTP4	1.12058	3.64007e-25	5.48437e-23
ENSG00000196793	ZNF239	1.82856	4.13684e-25	6.19156e-23
ENSG00000115268	RPS15	1.46677	4.65104e-25	6.91537e-23
ENSG00000197958	RPL12	1.04576	6.42738e-25	9.49404e-23
ENSG00000048162	NOP16	1.41669	6.93688e-25	1.01801e-22
MSTRG.40051	PLCXD2|PHLDB2	1.03262	7.64811e-25	1.11514e-22
MSTRG.693	SH2D5	2.4448	8.72289e-25	1.2637e-22
MSTRG.407	DFFA|AL139424.3	1.59946	1.08109e-24	1.54637e-22
MSTRG.39868	AC091212.1|LINC00973	3.15953	1.25655e-24	1.78605e-22
ENSG00000184967	NOC4L	1.52189	1.60198e-24	2.24874e-22
ENSG00000100029	PES1	1.15434	1.78124e-24	2.48495e-22
ENSG00000163938	GNL3	1.1609	1.96118e-24	2.71918e-22
MSTRG.33032	RF02271|NABP1	1.34599	2.4517e-24	3.33786e-22
ENSG00000138678	GPAT3	1.76137	3.79895e-24	5.08026e-22
ENSG00000188042	ARL4C	1.48237	4.10955e-24	5.43134e-22
MSTRG.29141	AC022154.1|RPL18	1.09181	7.7906e-24	1.01773e-21
ENSG00000177283	FZD8	1.32883	8.12594e-24	1.05544e-21
ENSG00000241945	PWP2	1.71314	9.78157e-24	1.26322e-21
ENSG00000103061	SLC7A6OS	1.4691	1.15406e-23	1.47355e-21
ENSG00000138119	MYOF	1.4694	1.19772e-23	1.52069e-21
ENSG00000077264	PAK3	1.86858	1.22928e-23	1.55206e-21
ENSG00000132639	SNAP25	1.35372	1.63438e-23	2.04072e-21
MSTRG.13406	RF00019|BTBD11	1.8097	2.05588e-23	2.55291e-21
MSTRG.55587	ZNF34|RPL8	1.09403	2.56461e-23	3.13298e-21
MSTRG.4723	TGFB2-AS1	4.30501	3.17031e-23	3.8521e-21
ENSG00000169047	IRS1	1.49272	4.62282e-23	5.52782e-21
MSTRG.20015	RPS2|SNORA10|AC005363.1|SNORA64	1.28761	4.76395e-23	5.6666e-21
ENSG00000155438	NIFK	1.28174	1.00019e-22	1.15328e-20
ENSG00000100603	SNW1	1.07837	1.09045e-22	1.25097e-20
ENSG00000165732	DDX21	1.2709	1.49841e-22	1.70171e-20
ENSG00000113580	NR3C1	1.13518	1.66271e-22	1.87886e-20
ENSG00000163659	TIPARP	1.14647	1.69476e-22	1.90555e-20
ENSG00000156697	UTP14A	1.28888	2.33631e-22	2.61389e-20
ENSG00000100410	PHF5A	1.08076	2.56895e-22	2.86001e-20
ENSG00000143256	PFDN2	1.23726	3.17095e-22	3.51292e-20
ENSG00000101457	DNTTIP1	1.05198	3.65915e-22	4.03399e-20
ENSG00000160214	RRP1	1.24515	3.88574e-22	4.26299e-20
ENSG00000100462	PRMT5	1.20184	5.31721e-22	5.77735e-20
ENSG00000010438	PRSS3	1.23922	1.05241e-21	1.12723e-19
ENSG00000132361	CLUH	1.04146	1.21691e-21	1.29727e-19
ENSG00000139410	SDSL	1.72219	1.2352e-21	1.31058e-19
ENSG00000080608	PUM3	1.17725	1.289e-21	1.36128e-19
ENSG00000198171	DDRGK1	1.08461	1.51494e-21	1.59245e-19
ENSG00000100867	DHRS2	3.40524	1.86981e-21	1.94736e-19
ENSG00000131931	THAP1	1.44339	2.29282e-21	2.3661e-19
ENSG00000197498	RPF2	1.28764	2.3442e-21	2.40814e-19
ENSG00000261236	BOP1	1.17771	2.49419e-21	2.55061e-19
ENSG00000167862	MRPL58	1.26492	2.73946e-21	2.78882e-19
MSTRG.28573	TIMM50	1.0411	3.7245e-21	3.7746e-19
ENSG00000165283	STOML2	1.02907	4.87963e-21	4.9232e-19
ENSG00000033867	SLC4A7	1.0566	5.54616e-21	5.54616e-19
ENSG00000221914	PPP2R2A	1.06361	7.17241e-21	7.07845e-19
ENSG00000100979	PLTP	1.09104	7.32006e-21	7.19275e-19
ENSG00000179950	PUF60	1.02962	7.73308e-21	7.5657e-19
ENSG00000164588	HCN1	1.13367	7.77021e-21	7.56925e-19
ENSG00000067798	NAV3	2.0307	8.35075e-21	8.09987e-19
ENSG00000115946	PNO1	1.31262	8.68933e-21	8.39226e-19
ENSG00000089327	FXYD5	1.08351	9.57668e-21	9.20992e-19
MSTRG.40951	AADACP1|AC068647.2|AADAC	1.33644	1.03121e-20	9.87512e-19
ENSG00000126368	NR1D1	1.90827	1.04417e-20	9.95709e-19
MSTRG.13690	NRAV	1.54601	1.5272e-20	1.43812e-18
MSTRG.9645	C11orf68	1.24469	2.12823e-20	1.98752e-18
ENSG00000104408	EIF3E	1.05409	2.31264e-20	2.14203e-18
ENSG00000228649	SNHG26	1.43047	2.4485e-20	2.24033e-18
MSTRG.41551	MIR1248|RF00092|SNORA63|EIF4A2|SNORA81|SNORA4	1.10943	2.56361e-20	2.33619e-18
MSTRG.12781	TBC1D30	1.76183	2.58941e-20	2.35023e-18
ENSG00000111845	PAK1IP1	1.26522	2.9725e-20	2.68714e-18
ENSG00000185238	PRMT3	1.23866	3.32111e-20	2.99033e-18
ENSG00000148798	INA	1.18353	3.40092e-20	3.05003e-18
ENSG00000177311	ZBTB38	1.97254	3.70246e-20	3.29431e-18
ENSG00000136942	RPL35	1.22036	4.26682e-20	3.78157e-18
ENSG00000166166	TRMT61A	1.29249	4.28481e-20	3.78268e-18
ENSG00000182307	C8orf33	1.47054	5.49151e-20	4.82911e-18
ENSG00000145220	LYAR	1.17876	5.58101e-20	4.88879e-18
ENSG00000223547	ZNF844	1.25298	6.52007e-20	5.64573e-18
ENSG00000096080	MRPS18A	1.27756	8.09529e-20	6.9564e-18
ENSG00000164949	GEM	1.54784	8.55213e-20	7.32114e-18
ENSG00000168495	POLR3D	1.14669	9.37602e-20	7.99616e-18
MSTRG.26948	RPL36|HSD11B1L	1.16882	1.09189e-19	9.27692e-18
ENSG00000109917	ZPR1	1.08763	1.16307e-19	9.84473e-18
ENSG00000161179	YDJC	1.36555	1.21055e-19	1.02084e-17
ENSG00000171421	MRPL36	1.24457	1.29469e-19	1.0797e-17
MSTRG.1853	TTC4|MROH7-TTC4|MROH7	1.26812	1.42391e-19	1.1831e-17
ENSG00000106591	MRPL32	1.26737	1.54829e-19	1.28174e-17
ENSG00000181026	AEN	1.4246	1.67333e-19	1.38019e-17
ENSG00000278845	MRPL45	1.12983	1.70504e-19	1.40123e-17
ENSG00000170485	NPAS2	1.12886	1.8866e-19	1.53925e-17
MSTRG.16289	AL355916.1|PRKCH|AL355916.3	1.88716	1.97112e-19	1.60242e-17
ENSG00000125458	NT5C	1.5638	2.05692e-19	1.66618e-17
ENSG00000175592	FOSL1	1.24908	2.16342e-19	1.74619e-17
ENSG00000136933	RABEPK	1.07987	2.57544e-19	2.07135e-17
MSTRG.27705	SNORA68|RPL18A	1.01398	2.60109e-19	2.07719e-17
MSTRG.29700	RPL28	1.02505	3.38508e-19	2.67493e-17
ENSG00000154447	SH3RF1	1.27754	3.80181e-19	2.98337e-17
ENSG00000142684	ZNF593	1.4041	3.87002e-19	3.02638e-17
ENSG00000074416	MGLL	1.18615	3.88342e-19	3.02639e-17
MSTRG.40623	FAM86HP	2.43097	5.77073e-19	4.45114e-17
ENSG00000187098	MITF	1.60503	6.64109e-19	5.08775e-17
ENSG00000124217	MOCS3	1.16924	7.60302e-19	5.78547e-17
ENSG00000135334	AKIRIN2	1.06716	8.65885e-19	6.54482e-17
ENSG00000164761	TNFRSF11B	1.93239	1.0617e-18	7.89288e-17
ENSG00000163814	CDCP1	1.32758	1.06549e-18	7.89509e-17
ENSG00000162413	KLHL21	1.20457	1.1854e-18	8.72643e-17
ENSG00000171469	ZNF561	1.3527	1.31224e-18	9.56666e-17
ENSG00000187957	DNER	1.32189	1.49046e-18	1.0831e-16
ENSG00000143314	MRPL24	1.22353	2.01321e-18	1.43983e-16
MSTRG.37360	LIF	1.50088	2.06432e-18	1.47172e-16
ENSG00000168621	GDNF	1.68941	2.07301e-18	1.47327e-16
ENSG00000158125	XDH	2.73682	2.6545e-18	1.8689e-16
ENSG00000048052	HDAC9	2.17263	3.06196e-18	2.14907e-16
MSTRG.47538	JARID2	1.06923	3.60671e-18	2.52358e-16
ENSG00000104907	TRMT1	1.1242	3.62823e-18	2.5308e-16
MSTRG.42861	SLC4A4	2.19735	3.8118e-18	2.65067e-16
ENSG00000245910	SNHG6	1.26556	4.49489e-18	3.10408e-16
ENSG00000183072	NKX2-5	1.06811	5.72839e-18	3.89944e-16
MSTRG.14378	CCNA1|SPART-AS1	1.30159	5.85527e-18	3.97385e-16
ENSG00000245522	AC026250.1	3.68578	6.8479e-18	4.61978e-16
ENSG00000213442	RPL18AP3	1.08691	7.33058e-18	4.91606e-16
MSTRG.53537	FAM86B1	2.43447	7.49329e-18	4.99553e-16
ENSG00000164236	ANKRD33B	1.01021	8.09866e-18	5.38322e-16
MSTRG.52149	AC006329.1|LNCPRESS1	1.56405	8.55332e-18	5.66877e-16
ENSG00000163376	KBTBD8	2.03685	1.15748e-17	7.53866e-16
ENSG00000198242	RPL23A	1.0272	1.63536e-17	1.04405e-15
ENSG00000068438	FTSJ1	1.21442	1.79201e-17	1.13762e-15
ENSG00000164362	TERT	2.29295	1.83197e-17	1.15974e-15
ENSG00000136999	NOV	1.82323	2.0847e-17	1.31604e-15
ENSG00000170961	HAS2	1.40423	2.11187e-17	1.32578e-15
MSTRG.51100	SNHG15|SNORA9	1.96985	2.44594e-17	1.51863e-15
ENSG00000125485	DDX31	1.29024	2.53485e-17	1.56952e-15
ENSG00000270882	HIST2H4A	2.60506	2.7965e-17	1.72209e-15
ENSG00000154743	TSEN2	1.1162	3.05667e-17	1.87719e-15
ENSG00000151702	FLI1	1.11316	4.2144e-17	2.56036e-15
MSTRG.21586	DDX28|DPEP2NB	1.21013	4.45929e-17	2.70188e-15
ENSG00000100138	SNU13	1.214	4.71144e-17	2.83943e-15
ENSG00000110871	COQ5	1.22733	6.85922e-17	4.11189e-15
ENSG00000080573	COL5A3	1.5831	8.62723e-17	5.14447e-15
MSTRG.44967	AC034238.1|ESM1	1.28734	1.04948e-16	6.16057e-15
ENSG00000130147	SH3BP4	1.03916	1.23712e-16	7.2245e-15
ENSG00000049759	NEDD4L	1.15233	1.4712e-16	8.54732e-15
ENSG00000154734	ADAMTS1	1.37044	1.49336e-16	8.65383e-15
MSTRG.3021	AC241952.1	1.18027	1.62208e-16	9.35179e-15
ENSG00000159450	TCHH	2.13216	1.67862e-16	9.62864e-15
ENSG00000171587	DSCAM	4.39629	1.92707e-16	1.09702e-14
MSTRG.7496	TWNK	1.68203	1.95657e-16	1.11102e-14
ENSG00000164134	NAA15	1.22214	2.62698e-16	1.46231e-14
ENSG00000069482	GAL	1.89745	3.40127e-16	1.88403e-14
MSTRG.50811	INMT|AQP1|AC004691.2|INMT-MINDY4|MINDY4	1.62054	3.41543e-16	1.88725e-14
ENSG00000112245	PTP4A1	1.10722	3.76242e-16	2.07392e-14
ENSG00000115594	IL1R1	1.68507	3.94215e-16	2.1677e-14
MSTRG.9661	CATSPER1	1.56098	4.20801e-16	2.29408e-14
ENSG00000157111	TMEM171	2.66078	4.21259e-16	2.29408e-14
ENSG00000100601	ALKBH1	1.32489	4.35724e-16	2.36716e-14
ENSG00000242071	RPL7AP6	1.10312	4.37919e-16	2.37337e-14
ENSG00000159111	MRPL10	1.1025	4.46045e-16	2.40588e-14
ENSG00000167747	C19orf48	1.4236	4.75792e-16	2.55413e-14
ENSG00000113734	BNIP1	1.20783	4.79274e-16	2.56673e-14
MSTRG.28335	U62631.1|CD22|MIR5196	2.40619	6.04013e-16	3.19688e-14
ENSG00000168228	ZCCHC4	1.23756	6.28323e-16	3.31005e-14
ENSG00000006327	TNFRSF12A	1.0294	6.39417e-16	3.36066e-14
MSTRG.33446	MARCH4	1.72779	7.48381e-16	3.8971e-14
MSTRG.22781	RNF227	1.7054	7.95798e-16	4.13449e-14
ENSG00000141052	MYOCD	2.29939	8.95426e-16	4.60971e-14
MSTRG.1033	SNHG3|SNORA73A|RCC1	1.08732	9.85545e-16	5.05064e-14
ENSG00000167625	ZNF526	1.22826	1.19278e-15	6.0807e-14
MSTRG.13109	TMCC3|MIR7844	2.45522	1.19462e-15	6.0807e-14
ENSG00000178896	EXOSC4	1.18371	1.3399e-15	6.75931e-14
ENSG00000041988	THAP3	1.4429	1.62328e-15	8.06288e-14
ENSG00000143878	RHOB	1.24879	1.9096e-15	9.44352e-14
MSTRG.7066	MMRN2|ADIRF-AS1|AL136982.7	1.73618	1.98884e-15	9.79255e-14
ENSG00000113070	HBEGF	1.3105	2.24228e-15	1.09687e-13
ENSG00000168993	CPLX1	3.03685	2.53918e-15	1.2341e-13
ENSG00000196950	SLC39A10	1.27142	2.56641e-15	1.24465e-13
ENSG00000240342	RPS2P5	1.1094	4.67794e-15	2.20713e-13
ENSG00000117525	F3	1.32466	4.71247e-15	2.2175e-13
ENSG00000236552	RPL13AP5	1.03681	5.35982e-15	2.48731e-13
ENSG00000160124	CCDC58	1.08549	7.44037e-15	3.39702e-13
ENSG00000170448	NFXL1	1.14903	7.84472e-15	3.57441e-13
ENSG00000177352	CCDC71	1.07615	8.04937e-15	3.65293e-13
ENSG00000163528	CHCHD4	1.00153	9.30207e-15	4.17946e-13
ENSG00000136810	TXN	1.08661	1.12249e-14	5.03339e-13
ENSG00000050405	LIMA1	1.091	1.27364e-14	5.69986e-13
ENSG00000185634	SHC4	2.56637	1.29008e-14	5.75065e-13
ENSG00000162004	CCDC78	1.46454	1.29772e-14	5.77332e-13
MSTRG.56157	PIGO	1.04211	1.33866e-14	5.93212e-13
ENSG00000162551	ALPL	3.02555	1.36455e-14	6.035e-13
MSTRG.19845	HBA1|HBA2	2.44225	1.58493e-14	6.96875e-13
MSTRG.35	LINC01786|SCNN1D	1.11029	1.68626e-14	7.38556e-13
ENSG00000113272	THG1L	1.05242	1.77656e-14	7.76599e-13
MSTRG.4151	PTGS2	1.60679	1.79399e-14	7.82707e-13
ENSG00000178307	TMEM11	1.77888	2.0299e-14	8.83927e-13
ENSG00000139926	FRMD6	1.04258	2.18092e-14	9.46041e-13
MSTRG.51878	AC003092.1	2.77713	2.1856e-14	9.46254e-13
ENSG00000053501	USE1	1.14594	2.35035e-14	1.0137e-12
ENSG00000083817	ZNF416	1.90318	2.50907e-14	1.06991e-12
ENSG00000089009	RPL6	1.01747	2.77206e-14	1.1776e-12
ENSG00000179361	ARID3B	1.14764	3.71401e-14	1.55727e-12
ENSG00000142556	ZNF614	1.10889	4.24003e-14	1.75825e-12
ENSG00000159399	HK2	1.81289	4.47336e-14	1.84169e-12
ENSG00000118894	EEF2KMT	1.44849	4.47383e-14	1.84169e-12
ENSG00000167772	ANGPTL4	1.56139	4.68941e-14	1.91994e-12
MSTRG.26493	MBP|AC093330.2	1.22596	5.04853e-14	2.05951e-12
MSTRG.25416	SLC25A10|MRPL12|AC139530.2	1.10818	5.40861e-14	2.20242e-12
ENSG00000167513	CDT1	1.00694	5.72015e-14	2.31676e-12
ENSG00000063046	EIF4B	1.26719	6.64811e-14	2.66869e-12
ENSG00000183605	SFXN4	1.0997	8.2927e-14	3.29956e-12
ENSG00000184363	PKP3	1.17338	8.44023e-14	3.35236e-12
ENSG00000173295	FAM86B3P	1.99528	8.95556e-14	3.52606e-12
ENSG00000176170	SPHK1	1.37893	1.09727e-13	4.2978e-12
ENSG00000147687	TATDN1	1.18204	1.17774e-13	4.60499e-12
ENSG00000168894	RNF181	1.07337	1.19775e-13	4.6671e-12
ENSG00000148291	SURF2	1.16264	1.29237e-13	5.0185e-12
ENSG00000105708	ZNF14	1.60964	1.30193e-13	5.03829e-12
ENSG00000275342	PRAG1	1.00299	1.43977e-13	5.50626e-12
MSTRG.50898	BMPER	3.24081	1.43991e-13	5.50626e-12
ENSG00000125618	PAX8	3.3779	1.56616e-13	5.96885e-12
ENSG00000008735	MAPK8IP2	1.03486	1.64453e-13	6.23953e-12
ENSG00000179958	DCTPP1	1.12429	1.65375e-13	6.26043e-12
ENSG00000068028	RASSF1	1.21822	1.89813e-13	7.14961e-12
ENSG00000027869	SH2D2A	2.7806	2.06698e-13	7.75975e-12
MSTRG.32015	POLR1B	1.1958	2.34089e-13	8.74448e-12
ENSG00000213846	AC098614.1	1.61341	2.42094e-13	9.0286e-12
ENSG00000163873	GRIK3	2.32124	3.06819e-13	1.13118e-11
ENSG00000164626	KCNK5	2.5892	3.45118e-13	1.26208e-11
ENSG00000151304	SRFBP1	1.17626	3.72594e-13	1.3538e-11
ENSG00000171084	FAM86JP	1.92292	4.31828e-13	1.559e-11
ENSG00000158483	FAM86C1	1.43893	4.50934e-13	1.61692e-11
MSTRG.20483	RSL1D1	1.09041	4.5145e-13	1.61692e-11
MSTRG.29432	ZNF665|ZNF160	1.46468	5.09587e-13	1.81651e-11
MSTRG.2735	WDR77|AL390195.1	1.05948	5.10809e-13	1.818e-11
ENSG00000174276	ZNHIT2	1.27242	5.21253e-13	1.85225e-11
MSTRG.58086	SURF6|MED22	1.21649	5.69086e-13	2.01589e-11
ENSG00000055483	USP36	1.39441	5.78782e-13	2.04702e-11
MSTRG.49688	ZC2HC1B|LTV1|PHACTR2|AL049844.3|AL049844.1	1.00884	5.89051e-13	2.07684e-11
ENSG00000111057	KRT18	1.15516	6.27925e-13	2.19676e-11
MSTRG.44621	DUX4L51|CDH6	1.44544	6.36552e-13	2.21665e-11
ENSG00000229132	EIF4A1P10	1.11371	6.83486e-13	2.37278e-11
ENSG00000160172	FAM86C2P	1.69147	7.12471e-13	2.46206e-11
ENSG00000121039	RDH10	1.07998	7.15091e-13	2.46734e-11
ENSG00000181924	COA4	1.12101	7.4479e-13	2.56589e-11
MSTRG.4724	TGFB2-OT1|TGFB2	1.105	8.45785e-13	2.89179e-11
MSTRG.56055	CYP4F26P	1.61044	8.47068e-13	2.8918e-11
ENSG00000162517	PEF1	1.01415	9.42414e-13	3.19319e-11
ENSG00000167074	TEF	1.12026	1.12437e-12	3.77013e-11
ENSG00000119508	NR4A3	2.32808	1.15185e-12	3.85086e-11
ENSG00000176697	BDNF	1.49827	1.34513e-12	4.46402e-11
ENSG00000204767	FAM196B	2.29829	1.49718e-12	4.93239e-11
MSTRG.37951	RNU6-513P|RRP7BP|RRP7A	1.38982	1.58824e-12	5.20205e-11
ENSG00000106688	SLC1A1	1.44701	1.82389e-12	5.93946e-11
ENSG00000163545	NUAK2	1.29104	1.99977e-12	6.47489e-11
ENSG00000088356	PDRG1	1.02145	2.07762e-12	6.69819e-11
ENSG00000146707	POMZP3	1.64355	2.09376e-12	6.74059e-11
ENSG00000159231	CBR3	1.1407	2.2358e-12	7.14698e-11
ENSG00000101246	ARFRP1	1.03883	2.55619e-12	8.04594e-11
ENSG00000270276	HIST2H4B	2.44833	2.62385e-12	8.23154e-11
ENSG00000105248	CCDC94	1.07269	2.969e-12	9.24234e-11
MSTRG.41631	LINC02043	3.48167	3.11416e-12	9.66758e-11
MSTRG.16607	AL442663.4|DCAF4	1.17317	3.39928e-12	1.04807e-10
MSTRG.35004	SNHG17|SNORA71B|SNORA71C|RF00056	1.45334	3.74708e-12	1.1506e-10
ENSG00000183741	CBX6	1.03586	3.87698e-12	1.18887e-10
ENSG00000141540	TTYH2	1.95843	4.20471e-12	1.28762e-10
ENSG00000049883	PTCD2	1.17888	4.23192e-12	1.2942e-10
ENSG00000077463	SIRT6	1.00653	4.78028e-12	1.45207e-10
ENSG00000121897	LIAS	1.12651	4.88347e-12	1.48143e-10
ENSG00000103723	AP3B2	1.23087	5.62051e-12	1.69139e-10
MSTRG.14220	AL445985.1|AL359736.1|C1QTNF9|SPATA13	1.12011	7.16951e-12	2.12639e-10
ENSG00000078487	ZCWPW1	1.42786	7.18596e-12	2.12848e-10
ENSG00000109065	NAT9	1.10259	7.24782e-12	2.14119e-10
ENSG00000109016	DHRS7B	1.02476	7.29348e-12	2.15186e-10
ENSG00000196110	ZNF699	1.32795	7.61951e-12	2.23638e-10
ENSG00000087269	NOP14	1.0029	7.80411e-12	2.28167e-10
MSTRG.55300	PVT1|RF02164	1.04279	8.7057e-12	2.51276e-10
ENSG00000196611	MMP1	3.7642	8.89222e-12	2.56332e-10
ENSG00000197728	RPS26	1.01094	9.77366e-12	2.79601e-10
ENSG00000224635	AL391095.1	1.94777	9.95105e-12	2.82717e-10
MSTRG.28926	ZNF296|GEMIN7-AS1	1.60023	1.08736e-11	3.0718e-10
ENSG00000104047	DTWD1	1.19227	1.13345e-11	3.194e-10
ENSG00000104369	JPH1	1.79528	1.26512e-11	3.54075e-10
ENSG00000221909	FAM200A	1.1092	1.2659e-11	3.54075e-10
ENSG00000145002	FAM86B2	2.09165	1.28877e-11	3.60027e-10
ENSG00000255282	WTAPP1	1.78314	1.33365e-11	3.71188e-10
ENSG00000127554	GFER	1.76667	1.33888e-11	3.72185e-10
ENSG00000101311	FERMT1	1.20345	1.55025e-11	4.25189e-10
ENSG00000145982	FARS2	1.2879	1.80138e-11	4.89318e-10
MSTRG.5653	AL365356.5	2.34274	2.06747e-11	5.58909e-10
MSTRG.43384	SNORA24|SNHG8	1.64827	2.09526e-11	5.65746e-10
ENSG00000168806	LCMT2	1.20435	2.21619e-11	5.96971e-10
MSTRG.55211	ZHX2|AC016405.1	1.61437	2.43628e-11	6.5392e-10
ENSG00000234171	RNASEH1-AS1	1.29018	2.75621e-11	7.35424e-10
MSTRG.37736	ATF4	1.13295	2.81803e-11	7.49263e-10
MSTRG.12615	METTL1|CYP27B1	1.15873	2.84289e-11	7.54985e-10
ENSG00000154781	CCDC174	1.31774	2.88249e-11	7.64604e-10
ENSG00000234851	RPL23AP42	1.20223	2.90736e-11	7.70298e-10
ENSG00000198863	RUNDC1	1.24563	2.9938e-11	7.90418e-10
ENSG00000118777	ABCG2	1.11534	3.74342e-11	9.76919e-10
ENSG00000260852	FBXL19-AS1	1.09858	4.37746e-11	1.12549e-09
MSTRG.26332	AC010776.2	1.90052	4.39445e-11	1.12857e-09
ENSG00000106078	COBL	1.70139	5.29533e-11	1.34768e-09
ENSG00000122140	MRPS2	1.14331	5.55005e-11	1.40776e-09
ENSG00000144161	ZC3H8	1.2979	6.24844e-11	1.57255e-09
ENSG00000249353	NPM1P27	1.00835	6.34161e-11	1.59068e-09
MSTRG.26394	SERPINB2|SERPINB10	4.01037	6.43391e-11	1.61026e-09
ENSG00000159199	ATP5MC1	1.00252	6.90861e-11	1.72144e-09
ENSG00000002587	HS3ST1	4.83114	6.96525e-11	1.73364e-09
ENSG00000203875	SNHG5	1.49663	7.82075e-11	1.9338e-09
ENSG00000105617	LENG1	1.05529	8.14424e-11	2.00939e-09
ENSG00000163481	RNF25	1.25466	9.24703e-11	2.26172e-09
ENSG00000171617	ENC1	1.18858	1.1151e-10	2.704e-09
ENSG00000124787	RPP40	1.17489	1.14806e-10	2.77203e-09
ENSG00000163508	EOMES	1.72836	1.17536e-10	2.82886e-09
MSTRG.50956	YAE1D1|AC004837.1	1.15957	1.22164e-10	2.93089e-09
MSTRG.58200	SNORA17B|SNHG7|SNORA17A|SNORA17B|RF00560	1.06389	1.44951e-10	3.45558e-09
ENSG00000105737	GRIK5	1.66512	1.47337e-10	3.50506e-09
ENSG00000179148	ALOXE3	1.54523	1.60084e-10	3.76473e-09
ENSG00000125772	GPCPD1	1.33994	1.65186e-10	3.87664e-09
ENSG00000169972	PUSL1	1.00756	1.68652e-10	3.94978e-09
MSTRG.1002	SNORA61|SNORA44|SNORA16A|SNHG12|SNORA16A	1.15309	1.80493e-10	4.20097e-09
MSTRG.51299	SNORA22C|AC073210.2|CCT6P3	1.26622	1.90597e-10	4.41794e-09
ENSG00000089723	OTUB2	1.3081	2.05021e-10	4.73287e-09
ENSG00000182667	NTM	1.92466	2.08629e-10	4.81124e-09
MSTRG.12697	SRGAP1	1.08116	2.29405e-10	5.25523e-09
ENSG00000183287	CCBE1	1.23824	2.44508e-10	5.57045e-09
ENSG00000101188	NTSR1	1.89505	2.51421e-10	5.71067e-09
MSTRG.17961	RNA5SP392|CCDC9B	1.26842	2.78482e-10	6.29369e-09
ENSG00000102003	SYP	1.31141	2.87844e-10	6.48581e-09
ENSG00000056558	TRAF1	1.36927	3.01125e-10	6.75811e-09
ENSG00000176771	NCKAP5	1.99275	3.37214e-10	7.51582e-09
MSTRG.36647	FAM207A	1.00896	3.67919e-10	8.17597e-09
ENSG00000058085	LAMC2	1.5615	4.18703e-10	9.22289e-09
ENSG00000132603	NIP7	1.44274	4.48308e-10	9.83666e-09
MSTRG.25783	AP001029.1|PRELID3A|AP001029.2	1.40368	5.05003e-10	1.10165e-08
MSTRG.21608	SMPD3|AC099521.2	1.3507	5.56009e-10	1.20362e-08
ENSG00000256940	AP001453.2	1.9154	5.92047e-10	1.2731e-08
ENSG00000181873	IBA57	1.02913	6.34209e-10	1.35341e-08
ENSG00000173253	DMRT2	2.00155	6.87504e-10	1.45893e-08
ENSG00000064703	DDX20	1.0503	7.48886e-10	1.57587e-08
MSTRG.41476	ECE2|EEF1AKMT4-ECE2|EEF1AKMT4	1.33178	7.54215e-10	1.58561e-08
ENSG00000183161	FANCF	1.04228	7.5908e-10	1.59435e-08
ENSG00000141378	PTRH2	1.06149	7.93125e-10	1.65662e-08
MSTRG.37894	Z83851.1|Z83851.2|OGFRP1	1.05161	8.11153e-10	1.69271e-08
ENSG00000136928	GABBR2	1.41773	8.70165e-10	1.80038e-08
ENSG00000244313	AC024293.1	1.22117	1.00147e-09	2.05384e-08
ENSG00000105072	C19orf44	1.05008	1.07887e-09	2.19464e-08
MSTRG.9653	CCDC85B	1.07524	1.266e-09	2.53648e-08
ENSG00000088726	TMEM40	1.35733	1.29342e-09	2.58913e-08
ENSG00000158042	MRPL17	1.10433	1.40915e-09	2.80588e-08
ENSG00000132773	TOE1	1.02171	1.89946e-09	3.71347e-08
MSTRG.35029	SNORA71E|SNHG11	1.0391	1.90678e-09	3.72457e-08
MSTRG.20980	BOLA2B	1.23238	1.95883e-09	3.81293e-08
MSTRG.20410	GRIN2A	1.79323	2.134e-09	4.12253e-08
ENSG00000138092	CENPO	1.14285	2.38438e-09	4.54743e-08
MSTRG.14367	SOHLH2|CCDC169-SOHLH2|CCDC169	1.16149	2.52376e-09	4.78899e-08
MSTRG.50887	RP9P|RP9	1.04138	2.63773e-09	4.9885e-08
ENSG00000148459	PDSS1	1.09026	2.70699e-09	5.10668e-08
ENSG00000161920	MED11	1.05744	2.97663e-09	5.59665e-08
ENSG00000154736	ADAMTS5	2.02578	3.01886e-09	5.66663e-08
ENSG00000177556	ATOX1	1.05421	3.09761e-09	5.80481e-08
ENSG00000107485	GATA3	1.75585	3.19405e-09	5.97563e-08
MSTRG.19790	AC015712.1|AC015712.6|ALDH1A3|AC015712.4|AC015712.5	1.06675	3.21603e-09	6.0068e-08
ENSG00000114670	NEK11	1.12204	3.3014e-09	6.15607e-08
ENSG00000077348	EXOSC5	1.01118	3.587e-09	6.66114e-08
ENSG00000166562	SEC11C	1.01673	4.00142e-09	7.3762e-08
ENSG00000091732	ZC3HC1	1.0031	4.03896e-09	7.43932e-08
MSTRG.8621	SBF2-AS1	1.28412	4.0772e-09	7.50364e-08
MSTRG.9009	AL356215.1	1.73697	4.37492e-09	8.02541e-08
ENSG00000247626	MARS2	1.06724	4.38459e-09	8.03664e-08
MSTRG.33525	PLCD4	2.11121	4.59904e-09	8.39566e-08
ENSG00000197381	ADARB1	1.26874	4.64056e-09	8.46462e-08
ENSG00000186017	ZNF566	1.44033	4.83595e-09	8.78556e-08
MSTRG.48711	KCNQ5	1.28241	4.89411e-09	8.87695e-08
ENSG00000124491	F13A1	2.96711	5.06471e-09	9.157e-08
ENSG00000167920	TMEM99	1.242	5.27945e-09	9.5148e-08
ENSG00000188177	ZC3H6	1.11398	5.40877e-09	9.73235e-08
ENSG00000237686	AL109615.3	2.71997	5.48036e-09	9.85331e-08
ENSG00000164400	CSF2	1.90375	5.55806e-09	9.97713e-08
ENSG00000133627	ACTR3B	1.23467	5.71473e-09	1.02421e-07
ENSG00000168306	ACOX2	2.7078	5.88552e-09	1.05148e-07
ENSG00000147509	RGS20	1.35052	5.92745e-09	1.05814e-07
MSTRG.27105	ZNF414	1.13075	6.40727e-09	1.13661e-07
MSTRG.49692	ADAT2	1.15464	6.94812e-09	1.22774e-07
MSTRG.10467	C11orf70	1.43611	7.11434e-09	1.25417e-07
ENSG00000278619	MRM1	1.35336	7.22211e-09	1.27118e-07
MSTRG.31799	IL18R1|IL1RL1	1.95214	7.45617e-09	1.3083e-07
ENSG00000145934	TENM2	1.62202	8.08371e-09	1.40749e-07
ENSG00000140090	SLC24A4	1.51867	8.2171e-09	1.42741e-07
ENSG00000150995	ITPR1	1.31651	8.31555e-09	1.44119e-07
MSTRG.48543	C6orf141	1.3705	9.42287e-09	1.61576e-07
ENSG00000171388	APLN	2.00348	9.8708e-09	1.68362e-07
MSTRG.34679	ZNF337-AS1|AL031673.1	1.53437	1.20476e-08	2.03647e-07
ENSG00000172878	METAP1D	1.04101	1.28508e-08	2.1641e-07
ENSG00000184588	PDE4B	1.46099	1.32168e-08	2.21423e-07
ENSG00000189056	RELN	2.50977	1.35573e-08	2.26456e-07
MSTRG.15326	LINC00452	1.54464	1.38228e-08	2.30551e-07
ENSG00000226221	RPL26P19	1.11669	1.49407e-08	2.48097e-07
ENSG00000196656	AC004057.1	1.0433	1.50338e-08	2.4946e-07
MSTRG.59139	AF241728.1	1.63568	1.51398e-08	2.51034e-07
MSTRG.33661	AC010735.2|AC010735.1	1.47487	1.52955e-08	2.53059e-07
ENSG00000108342	CSF3	2.07937	1.55888e-08	2.57534e-07
ENSG00000235173	HGH1	1.04514	1.78146e-08	2.90693e-07
MSTRG.42062	AC226119.1|AC226119.2|FAM86EP	1.64026	1.84233e-08	2.99761e-07
ENSG00000165046	LETM2	1.04995	2.06891e-08	3.33743e-07
ENSG00000160207	HSF2BP	1.11072	2.12336e-08	3.41794e-07
ENSG00000198298	ZNF485	1.47382	2.14838e-08	3.45329e-07
MSTRG.53551	ALG1L12P	2.18673	2.15406e-08	3.45996e-07
ENSG00000110031	LPXN	1.18723	2.21865e-08	3.55361e-07
MSTRG.28427	ZNF790	1.06774	2.22138e-08	3.55546e-07
MSTRG.13404	ALKBH2	1.01231	2.22321e-08	3.55587e-07
MSTRG.38036	LINC01589|RNU6-1161P	1.08548	2.28666e-08	3.64961e-07
ENSG00000127507	ADGRE2	2.10735	2.30735e-08	3.68004e-07
MSTRG.37362	AC004264.1	1.29321	2.35624e-08	3.75271e-07
ENSG00000155275	TRMT44	1.00953	2.44448e-08	3.87959e-07
ENSG00000154217	PITPNC1	1.10852	2.45632e-08	3.89291e-07
MSTRG.10603	ZC3H12C	1.16613	2.47673e-08	3.91701e-07
ENSG00000074071	MRPS34	1.02954	2.65057e-08	4.17151e-07
ENSG00000154928	EPHB1	1.7636	2.67572e-08	4.20817e-07
ENSG00000056277	ZNF280C	1.02179	2.96847e-08	4.64917e-07
MSTRG.51377	GTF2IP9|SKP1P1|AC008267.2|LINC00174|AC008267.6|AC008267.7	1.07432	3.124e-08	4.87249e-07
ENSG00000118600	RXYLT1	1.08398	3.18183e-08	4.95926e-07
MSTRG.1239	ZSCAN20	1.07052	3.47028e-08	5.36078e-07
ENSG00000166133	RPUSD2	1.00491	3.49114e-08	5.38933e-07
ENSG00000185298	CCDC137	2.68485	3.66848e-08	5.62849e-07
MSTRG.52864	TRBC2	1.77247	3.68102e-08	5.63243e-07
ENSG00000170989	S1PR1	1.55537	4.03654e-08	6.15558e-07
ENSG00000197808	ZNF461	1.15676	4.5097e-08	6.80368e-07
ENSG00000165029	ABCA1	1.19342	5.50712e-08	8.20982e-07
ENSG00000273192	AL671710.1	1.02878	5.68093e-08	8.4411e-07
MSTRG.57930	PTGES	2.21752	6.11892e-08	9.01484e-07
MSTRG.59892	XKRX	1.62212	6.25115e-08	9.17465e-07
ENSG00000128052	KDR	2.25806	7.43122e-08	1.07245e-06
ENSG00000145147	SLIT2	1.37661	7.67812e-08	1.10385e-06
MSTRG.34482	ISM1	1.42682	8.16202e-08	1.16674e-06
ENSG00000146094	DOK3	1.47031	9.00423e-08	1.27344e-06
ENSG00000125454	SLC25A19	1.00089	9.01557e-08	1.27425e-06
ENSG00000146592	CREB5	1.18882	9.10528e-08	1.2856e-06
ENSG00000104691	UBXN8	1.07885	1.03682e-07	1.44732e-06
ENSG00000230383	AC009245.1	1.29753	1.04827e-07	1.46241e-06
ENSG00000243479	MNX1-AS1	1.13308	1.15247e-07	1.59595e-06
ENSG00000125384	PTGER2	1.46363	1.35477e-07	1.85675e-06
ENSG00000169297	NR0B1	2.133	1.36721e-07	1.8704e-06
MSTRG.39224	BSN	1.19777	1.38778e-07	1.89739e-06
ENSG00000155846	PPARGC1B	1.80137	1.3901e-07	1.89941e-06
ENSG00000259172	AC023024.1	1.21021	1.66497e-07	2.22917e-06
ENSG00000181218	HIST3H2A	1.03487	1.69373e-07	2.26365e-06
MSTRG.7043	CDHR1	1.64472	1.7056e-07	2.27586e-06
MSTRG.36679	AL133499.1	1.43735	1.70841e-07	2.27787e-06
MSTRG.51120	GTF2IP13	1.01252	1.72374e-07	2.29561e-06
ENSG00000197208	SLC22A4	1.13894	1.85117e-07	2.44944e-06
ENSG00000130818	ZNF426	1.15657	1.93495e-07	2.54243e-06
MSTRG.1811	GLIS1	1.96933	2.00166e-07	2.62703e-06
MSTRG.31789	RFX8	1.65793	2.07572e-07	2.71007e-06
ENSG00000111863	ADTRP	1.45604	2.10175e-07	2.73773e-06
ENSG00000043355	ZIC2	1.10871	2.13627e-07	2.78109e-06
ENSG00000162757	C1orf74	1.01114	2.28082e-07	2.9472e-06
ENSG00000275183	LENG9	1.13947	2.42254e-07	3.1214e-06
ENSG00000164379	FOXQ1	1.41585	2.44059e-07	3.14287e-06
ENSG00000110723	EXPH5	1.4986	2.72119e-07	3.48238e-06
ENSG00000116874	WARS2	1.35768	2.75874e-07	3.52179e-06
ENSG00000117543	DPH5	1.00476	2.87002e-07	3.646e-06
MSTRG.13474	RF00561|SSH1	1.02323	3.07715e-07	3.88295e-06
ENSG00000179776	CDH5	3.31016	3.50431e-07	4.37313e-06
ENSG00000148926	ADM	1.10638	3.62654e-07	4.51073e-06
MSTRG.4618	BATF3	1.2763	3.82711e-07	4.73672e-06
ENSG00000179431	FJX1	1.07324	3.88126e-07	4.80112e-06
ENSG00000189223	PAX8-AS1	4.94101	3.98838e-07	4.9148e-06
ENSG00000198576	ARC	1.62912	4.15913e-07	5.10573e-06
ENSG00000130803	ZNF317	1.01418	4.44606e-07	5.42554e-06
ENSG00000223572	CKMT1A	1.22196	5.43327e-07	6.54541e-06
MSTRG.13667	AC009804.1	2.0132	5.64082e-07	6.77018e-06
MSTRG.30040	AC007249.1|AC007249.2	2.24124	5.66187e-07	6.78824e-06
ENSG00000163638	ADAMTS9	1.46719	6.06675e-07	7.21623e-06
ENSG00000156395	SORCS3	2.74526	6.18294e-07	7.34671e-06
ENSG00000179967	PPP1R14BP3	1.21182	6.19793e-07	7.36066e-06
ENSG00000135127	BICDL1	1.15417	6.94736e-07	8.16062e-06
ENSG00000131477	RAMP2	1.10784	7.45601e-07	8.69932e-06
MSTRG.43545	NOCT	1.24969	8.36713e-07	9.62326e-06
MSTRG.16786	SLIRP|C14orf178	1.10418	8.37486e-07	9.62726e-06
MSTRG.9550	BATF2	1.2633	9.69753e-07	1.10022e-05
ENSG00000069020	MAST4	1.19518	9.76181e-07	1.1064e-05
MSTRG.6567	LINC01468	2.19545	9.96159e-07	1.12811e-05
ENSG00000215375	MYL5	1.01393	1.02626e-06	1.1591e-05
MSTRG.34654	LINC00261|AL121722.1|FOXA2	1.19416	1.05839e-06	1.19003e-05
MSTRG.13309	C12orf45	1.28561	1.13316e-06	1.26653e-05
MSTRG.37993	PHF21B	1.10687	1.21124e-06	1.34847e-05
ENSG00000113296	THBS4	2.3745	1.23657e-06	1.37465e-05
MSTRG.30691	AC016722.1	3.27155	1.29607e-06	1.43094e-05
MSTRG.31	PERM1	1.38782	1.50594e-06	1.63469e-05
ENSG00000166529	ZSCAN21	1.41017	1.54385e-06	1.67022e-05
ENSG00000142528	ZNF473	1.1695	1.79278e-06	1.90667e-05
ENSG00000261786	AC006058.1	1.31795	1.79974e-06	1.91318e-05
ENSG00000164078	MST1R	2.46441	1.95476e-06	2.05764e-05
ENSG00000164296	TIGD6	1.02264	2.04142e-06	2.13791e-05
ENSG00000171044	XKR6	1.54411	2.06782e-06	2.16255e-05
ENSG00000137033	IL33	3.15932	2.18918e-06	2.27893e-05
ENSG00000161243	FBXO27	1.10077	2.24827e-06	2.3353e-05
ENSG00000246985	SOCS2-AS1	1.10057	2.2485e-06	2.3353e-05
ENSG00000196581	AJAP1	1.55684	2.27138e-06	2.35581e-05
MSTRG.2139	LEPROT|LEPR	1.13537	2.72623e-06	2.78413e-05
ENSG00000143756	FBXO28	1.11718	2.82298e-06	2.87384e-05
ENSG00000269896	AL513477.1	1.17247	3.3815e-06	3.39653e-05
MSTRG.11347	AC006064.4	1.37874	3.40352e-06	3.41107e-05
ENSG00000157214	STEAP2	1.49267	3.45209e-06	3.45668e-05
ENSG00000130054	FAM155B	1.39297	3.55089e-06	3.54775e-05
ENSG00000230291	AC078817.1	1.02451	3.76246e-06	3.74094e-05
MSTRG.11467	FAM86FP	1.7026	3.9854e-06	3.9418e-05
ENSG00000171763	SPATA5L1	1.02304	4.18948e-06	4.13279e-05
MSTRG.41632	AC112907.2	1.75225	4.22238e-06	4.1598e-05
ENSG00000109511	ANXA10	3.02998	4.23492e-06	4.1702e-05
MSTRG.27432	ZNF442	1.22834	4.26604e-06	4.19549e-05
MSTRG.33617	SCG2	1.41957	4.2967e-06	4.2183e-05
ENSG00000237489	C10orf143	1.73487	4.56606e-06	4.44798e-05
ENSG00000243137	PSG4	3.0797	4.60251e-06	4.47769e-05
MSTRG.36753	MCM3AP-AS1|AP001469.2	1.00305	5.03182e-06	4.85356e-05
ENSG00000159208	CIART	1.28222	5.58055e-06	5.32829e-05
ENSG00000200087	SNORA73B	1.7539	5.68162e-06	5.40801e-05
ENSG00000204954	C12orf73	1.01959	5.74132e-06	5.45872e-05
ENSG00000099937	SERPIND1	2.33082	6.06317e-06	5.73338e-05
ENSG00000162511	LAPTM5	1.03881	6.78379e-06	6.34962e-05
MSTRG.48156	AL139100.1	1.17599	6.7851e-06	6.34962e-05
ENSG00000204291	COL15A1	1.76084	6.95526e-06	6.4981e-05
MSTRG.24950	SLC16A6	1.21335	7.56063e-06	7.02302e-05
MSTRG.29623	SBK3	1.47454	9.52527e-06	8.60396e-05
ENSG00000140470	ADAMTS17	1.52348	9.64802e-06	8.69746e-05
MSTRG.44820	LINC02110|GDNF-AS1|AC034226.1	1.05081	1.1318e-05	0.000100467
ENSG00000166922	SCG5	2.5993	1.1544e-05	0.000102272
MSTRG.49752	AL033504.1|SAMD5	1.84363	1.24173e-05	0.00010928
ENSG00000237289	CKMT1B	1.17151	1.25898e-05	0.000110669
ENSG00000157423	HYDIN	1.35122	1.48745e-05	0.000129244
MSTRG.45085	LINC02057	1.97894	1.52336e-05	0.000132161
ENSG00000183638	RP1L1	1.31717	1.66445e-05	0.00014292
ENSG00000280587	LINC01348	1.59064	2.19456e-05	0.000183421
ENSG00000176024	ZNF613	1.52141	2.21228e-05	0.000184697
ENSG00000134259	NGF	1.47325	2.33056e-05	0.000193358
ENSG00000169946	ZFPM2	1.14306	2.58831e-05	0.000211903
MSTRG.11642	RPL13AP20	1.44629	2.59697e-05	0.000212496
MSTRG.39157	CCDC51|AC134772.1	1.139	2.63016e-05	0.000214668
ENSG00000198046	ZNF667	1.02701	2.70903e-05	0.000219756
ENSG00000146070	PLA2G7	1.93951	2.78164e-05	0.000225161
MSTRG.39294	SEMA3B-AS1	1.14864	2.78966e-05	0.00022573
ENSG00000162105	SHANK2	1.73144	2.79564e-05	0.000226133
ENSG00000275880	AL139385.1	1.06079	2.81358e-05	0.000227421
ENSG00000221852	KRTAP1-5	2.07278	2.88802e-05	0.000232772
ENSG00000186416	NKRF	1.08426	2.93715e-05	0.000236227
ENSG00000157168	NRG1	1.10179	3.10081e-05	0.000248416
ENSG00000254004	ZNF260	1.00769	3.35643e-05	0.000266533
ENSG00000140538	NTRK3	3.2479	3.6741e-05	0.00028942
ENSG00000233184	AC093157.1	1.6765	3.90883e-05	0.000305461
ENSG00000181004	BBS12	1.0776	4.01543e-05	0.000312495
ENSG00000164532	TBX20	1.06833	4.04368e-05	0.000314585
ENSG00000003989	SLC7A2	2.34309	4.13392e-05	0.000320943
ENSG00000162894	FCMR	1.26029	4.20388e-05	0.000325927
ENSG00000089199	CHGB	1.09563	4.30365e-05	0.000332635
ENSG00000090932	DLL3	1.17264	4.52161e-05	0.00034758
MSTRG.7070	FAM25A|BMS1P3|AL136982.1|AGAP11|AL136982.4|ADIRF|AL136982.6	2.18985	4.54281e-05	0.000348853
ENSG00000234741	GAS5	1.924	4.72073e-05	0.000361289
MSTRG.47788	ZNF165	1.29833	5.0648e-05	0.000384496
ENSG00000153162	BMP6	1.18775	5.12722e-05	0.000389104
ENSG00000174206	C12orf66	1.16221	5.47472e-05	0.00041298
ENSG00000226328	NUP50-AS1	1.36357	5.47854e-05	0.000413091
ENSG00000121743	GJA3	1.67325	5.74999e-05	0.00043144
MSTRG.48934	LINC02535	2.20609	5.99248e-05	0.000447554
MSTRG.39332	GLYCTK	1.25055	6.29271e-05	0.000467967
ENSG00000272711	AC019069.1	1.59864	6.31143e-05	0.00046905
ENSG00000101222	SPEF1	1.62182	6.81253e-05	0.000501836
ENSG00000158406	HIST1H4H	1.60796	7.20521e-05	0.000527666
MSTRG.20950	AC009093.1	1.11117	7.34899e-05	0.000536631
MSTRG.28487	AC011479.1|C19orf33|SPINT2	1.32113	7.5987e-05	0.000553078
ENSG00000248569	AC026410.3	1.00385	7.80528e-05	0.000565382
MSTRG.6510	ASAH2	1.07067	8.23251e-05	0.000591966
MSTRG.16550	ADAM21	2.33286	8.256e-05	0.0005929
ENSG00000166257	SCN3B	1.15515	0.00010102	0.000705864
ENSG00000185736	ADARB2	4.0259	0.000107941	0.000748994
MSTRG.4882	LINC01703	1.62983	0.000114339	0.000788784
MSTRG.32241	AC133785.1	1.91798	0.000126566	0.000863646
MSTRG.3720	RGS5|AL592435.1	1.02678	0.000137402	0.000928335
ENSG00000116741	RGS2	1.0445	0.000142123	0.000958514
ENSG00000181378	CFAP65	2.22195	0.000147836	0.000991131
ENSG00000157782	CABP1	1.49415	0.000153198	0.00102223
ENSG00000132164	SLC6A11	1.73571	0.00015622	0.00104116
ENSG00000100285	NEFH	1.98452	0.000158721	0.0010564
ENSG00000226419	SLC16A1-AS1	1.29456	0.000159292	0.00105945
ENSG00000149633	KIAA1755	2.72695	0.000160911	0.00106896
MSTRG.23062	AC093484.4	1.02775	0.000161391	0.00107183
ENSG00000183018	SPNS2	1.14268	0.000167044	0.00110547
ENSG00000151025	GPR158	1.24705	0.000171446	0.0011303
ENSG00000267260	AC020928.2	2.44373	0.000206823	0.00133237
ENSG00000139364	TMEM132B	1.22903	0.000228739	0.00145802
ENSG00000158683	PKD1L1	2.45372	0.000228768	0.00145802
ENSG00000183691	NOG	1.62271	0.000241688	0.0015283
ENSG00000164076	CAMKV	1.05996	0.000256765	0.00160923
ENSG00000186976	EFCAB6	1.3268	0.00027549	0.00171234
ENSG00000165061	ZMAT4	3.47776	0.000281393	0.00174728
ENSG00000254703	SENCR	1.0276	0.00028142	0.00174728
MSTRG.2212	NEXN-AS1	1.07152	0.000285897	0.00177069
ENSG00000072041	SLC6A15	2.1936	0.000296203	0.00182801
ENSG00000175426	PCSK1	1.0158	0.000311166	0.00191222
ENSG00000233762	AC007969.1	1.27593	0.000324305	0.00198222
ENSG00000103599	IQCH	1.09592	0.000333217	0.0020282
ENSG00000100505	TRIM9	1.07051	0.000334594	0.00203548
ENSG00000128714	HOXD13	1.04406	0.000343371	0.00208271
ENSG00000273466	AC012510.1	2.01699	0.000344439	0.00208695
ENSG00000166405	RIC3	1.43684	0.000345319	0.00209004
ENSG00000166823	MESP1	1.08882	0.000352416	0.0021273
ENSG00000130772	MED18	1.17739	0.000360349	0.00217112
MSTRG.23988	KCNH4	1.13698	0.000381628	0.00228835
MSTRG.39478	WNT5A-AS1	1.48885	0.00039532	0.00236293
ENSG00000161267	BDH1	1.98	0.00039923	0.00238145
ENSG00000204947	ZNF425	1.01184	0.000413995	0.00245959
ENSG00000104783	KCNN4	1.03764	0.000417761	0.00247871
ENSG00000197646	PDCD1LG2	1.10602	0.000435993	0.00257808
MSTRG.6543	PRKG1-AS1	1.1739	0.000437369	0.00258465
ENSG00000255571	MIR9-3HG	1.85942	0.000445257	0.00262463
ENSG00000114745	GORASP1	1.01162	0.000466255	0.00273485
ENSG00000136059	VILL	1.05675	0.000467909	0.00274384
ENSG00000246465	AC138904.1	1.28465	0.000486927	0.00283039
ENSG00000126653	NSRP1	1.48698	0.000489902	0.00284475
ENSG00000053108	FSTL4	1.10077	0.000499506	0.00289122
ENSG00000166206	GABRB3	1.7381	0.000520462	0.00300216
ENSG00000232677	LINC00665	1.07487	0.000539754	0.00310314
ENSG00000087085	ACHE	1.07996	0.000547804	0.00314382
ENSG00000187229	AC100800.1	2.23245	0.000581549	0.00331058
MSTRG.35949	CU639417.4	1.30964	0.000582434	0.00331464
ENSG00000255310	AF131215.5	1.32701	0.000582555	0.00331464
ENSG00000189001	SBSN	2.31244	0.000583747	0.00331892
ENSG00000088826	SMOX	1.40785	0.000646175	0.00363634
ENSG00000162814	SPATA17	1.75497	0.000685743	0.00384274
ENSG00000189431	RASSF10	2.08981	0.000699703	0.00391321
ENSG00000272913	AC009237.14	1.2951	0.000740167	0.00411103
ENSG00000082126	MPP4	3.27592	0.000750635	0.00416102
ENSG00000153233	PTPRR	2.29257	0.000765564	0.0042344
ENSG00000198626	RYR2	1.68123	0.000809279	0.00445222
ENSG00000224877	NDUFAF8	1.00726	0.000895003	0.00486813
ENSG00000146374	RSPO3	2.50704	0.00090155	0.00489666
MSTRG.54017	AC087623.2	1.80573	0.000905702	0.00491567
ENSG00000246100	LINC00900	1.92554	0.000932705	0.00504285
ENSG00000227620	ALG1L8P	1.48054	0.000986113	0.00529992
ENSG00000280435	AC006058.4	1.26335	0.00107549	0.00571238
ENSG00000222033	LINC01124	1.42692	0.00116038	0.00610014
ENSG00000229656	ITGB1-DT	1.94464	0.00118041	0.00618817
ENSG00000167653	PSCA	1.56327	0.00122383	0.00638768
MSTRG.12118	PCED1B	1.16027	0.00125477	0.00651835
ENSG00000117322	CR2	2.29975	0.00127478	0.00660779
ENSG00000172318	B3GALT1	2.91689	0.00129278	0.00668883
ENSG00000125046	SSUH2	2.32401	0.00130548	0.00674916
ENSG00000176933	TOB2P1	1.54437	0.0013295	0.00685061
MSTRG.1043	MATN1	1.11209	0.00136474	0.0070082
ENSG00000180573	HIST1H2AC	1.42451	0.00138716	0.00711043
ENSG00000176125	UFSP1	1.34762	0.00141574	0.00723887
ENSG00000178093	TSSK6	1.37107	0.00153342	0.00775575
ENSG00000122733	PHF24	1.9263	0.00156349	0.00788724
ENSG00000118257	NRP2	1.39016	0.00160408	0.008065
MSTRG.4817	AC096537.1	1.34581	0.00171261	0.00854793
MSTRG.56452	BX088651.4	1.31902	0.00200688	0.00979177
ENSG00000235776	AC000089.1	1.32264	0.00212977	0.0103112
ENSG00000115008	IL1A	1.71727	0.0021643	0.0104493
MSTRG.45654	RGMB-AS1	1.06087	0.00220631	0.0106113
MSTRG.71	FO538757.2|DDX11L1	1.41494	0.0022962	0.0109922
ENSG00000140563	MCTP2	1.31809	0.002329	0.0111238
ENSG00000147174	GCNA	1.66035	0.00247203	0.0116732
ENSG00000136379	ABHD17C	1.51311	0.00265606	0.0124022
ENSG00000223820	CFL1P1	1.98767	0.00267823	0.0124774
ENSG00000155792	DEPTOR	1.32054	0.00288064	0.01327
ENSG00000165495	PKNOX2	1.10989	0.00305394	0.0139715
ENSG00000233559	LINC00513	1.09337	0.00307112	0.0140444
MSTRG.11303	AC005840.2	1.44304	0.00309845	0.0141407
ENSG00000104112	SCG3	2.22532	0.00310362	0.0141587
MSTRG.43061	TECRP1	1.04253	0.00310364	0.0141587
ENSG00000138356	AOX1	1.23302	0.00310722	0.0141722
ENSG00000228889	UBAC2-AS1	1.54366	0.003165	0.0143951
ENSG00000100156	SLC16A8	1.31261	0.00324405	0.0146807
MSTRG.46908	AC139491.2|AC139493.2|AC139491.6	1.35237	0.00339835	0.0152902
MSTRG.26158	AC120049.1	1.27415	0.0035209	0.0157725
MSTRG.9714	AP001107.6	1.76805	0.00355591	0.0159073
MSTRG.42882	EREG	1.42222	0.00358976	0.0160301
ENSG00000179271	GADD45GIP1	1.15636	0.00360403	0.0160811
ENSG00000229320	KRT8P12	1.06822	0.0036478	0.0162604
MSTRG.35314	ZFAS1|RF02215	1.44961	0.00388827	0.0171263
ENSG00000228797	FAM207BP	1.84563	0.00390816	0.0172038
ENSG00000182791	CCDC87	1.12143	0.00404364	0.0177346
ENSG00000163884	KLF15	2.3549	0.00412607	0.0180296
MSTRG.30690	LINC01119|LINC01118	1.52589	0.00435936	0.0188956
ENSG00000129682	FGF13	1.77132	0.00443816	0.019171
ENSG00000182168	UNC5C	1.17773	0.00444299	0.0191882
ENSG00000129990	SYT5	1.76156	0.00448689	0.0193555
ENSG00000253320	AZIN1-AS1	1.10229	0.00466175	0.0199796
ENSG00000111432	FZD10	1.35035	0.00478452	0.0203904
ENSG00000170396	ZNF804A	2.09944	0.00481431	0.020498
MSTRG.57862	HMGA1P4	1.09506	0.00483371	0.0205535
MSTRG.59259	LINC01186	1.06727	0.00487086	0.0206959
ENSG00000137571	SLCO5A1	2.21834	0.00489394	0.0207822
ENSG00000212994	RPS26P6	1.1861	0.00505444	0.0213727
MSTRG.60677	U52111.1	1.12259	0.00530671	0.0222673
ENSG00000155974	GRIP1	1.25593	0.00535182	0.0223942
ENSG00000136149	RPL13AP25	1.19959	0.00537415	0.0224627
ENSG00000262712	AC012676.1	1.52017	0.00542776	0.0226574
MSTRG.25837	LINC01444	1.76088	0.00544866	0.0227283
ENSG00000134917	ADAMTS8	1.73965	0.00567365	0.0235447
MSTRG.20640	RNU4-46P|TMC5	1.52999	0.00572316	0.0237154
MSTRG.2751	LINC01356	1.11862	0.00576879	0.0238694
ENSG00000137841	PLCB2	1.27215	0.00594454	0.0244533
ENSG00000231007	CDC20P1	1.08591	0.00598885	0.0245864
ENSG00000186446	ZNF501	1.21345	0.00600708	0.0246522
ENSG00000151490	PTPRO	1.45982	0.00602457	0.024687
ENSG00000260005	AC027601.1	1.0073	0.00603586	0.0247099
ENSG00000180777	ANKRD30B	1.54985	0.00608634	0.0248747
ENSG00000265185	SNORD3B-1	1.35726	0.00615958	0.0251094
ENSG00000119283	TRIM67	1.67249	0.00617599	0.0251581
ENSG00000223784	LINP1	1.64596	0.00622139	0.0253203
ENSG00000131773	KHDRBS3	1.17392	0.00635178	0.0257859
ENSG00000107295	SH3GL2	1.55004	0.00638589	0.0258918
MSTRG.21595	ESRP2|AC020978.5	1.08743	0.00642119	0.0260121
ENSG00000260193	AL138781.1	1.1708	0.00644814	0.0260927
ENSG00000011201	ANOS1	1.07377	0.00646558	0.0261399
ENSG00000204624	DISP3	1.54823	0.00647856	0.0261784
ENSG00000065802	ASB1	1.23702	0.0068141	0.0273192
MSTRG.52344	LSMEM1|IFRD1	1.17758	0.00684273	0.0274146
ENSG00000162711	NLRP3	2.70486	0.00695283	0.0277966
ENSG00000261087	AP003469.4	1.12997	0.00713425	0.0283913
MSTRG.42717	USP46-AS1	1.1937	0.00714148	0.0284039
ENSG00000249889	ALG1L11P	1.90906	0.00748202	0.0295463
MSTRG.48490	RUNX2	1.12506	0.00760731	0.029973
MSTRG.59010	ARX	1.12293	0.00771326	0.0302954
ENSG00000196092	PAX5	1.17116	0.00826192	0.0321653
ENSG00000225720	AL031846.1	1.56911	0.00848841	0.0328932
ENSG00000269486	ERVK9-11	1.10638	0.00873093	0.0336665
MSTRG.15414	RPPH1|AL355075.4	2.19233	0.00875812	0.0337655
ENSG00000188596	CFAP54	1.04756	0.00913876	0.0349764
ENSG00000234009	RPL5P34	1.24101	0.0094318	0.0358941
ENSG00000185437	SH3BGR	1.13155	0.00943412	0.0358941
ENSG00000233532	LINC00460	1.92083	0.00954032	0.0362128
ENSG00000223485	LINC01615	2.02519	0.0103749	0.0388199
ENSG00000251287	ALG1L2	1.49397	0.0105514	0.0393577
ENSG00000280106	AC008555.8	1.38918	0.0106345	0.0396144
ENSG00000227939	RPL3P2	2.43494	0.0107523	0.0399938
MSTRG.28426	AC020928.1	1.01801	0.0110689	0.0409354
ENSG00000241741	RPL7AP30	1.19058	0.011395	0.041922
ENSG00000087074	PPP1R15A	1.1608	0.0114795	0.0421711
ENSG00000142544	CTU1	1.05248	0.0117802	0.0430835
ENSG00000245248	USP2-AS1	1.40722	0.0118161	0.0431832
ENSG00000144834	TAGLN3	1.25507	0.0121879	0.0442898
ENSG00000224728	IMPDH1P8	1.48174	0.0123852	0.0448781
ENSG00000163121	NEURL3	1.58405	0.012475	0.0451383
ENSG00000224126	UBE2SP2	1.17534	0.0126367	0.0455921
ENSG00000145217	SLC26A1	1.14362	0.0127492	0.0459151
MSTRG.9856	MYEOV	1.31837	0.0127506	0.0459151
MSTRG.53271	ZNF596|AC136777.2	1.22816	0.0129361	0.0464793
ENSG00000261286	ATP2C2-AS1	1.26912	0.0132218	0.0472655
ENSG00000140527	WDR93	1.30059	0.0134803	0.0479665
ENSG00000100628	ASB2	2.3025	0.0137723	0.0488396
ENSG00000172426	RSPH9	1.11358	0.0140541	0.0496597

## Sheet: DEGs of 72h VS 24h
ID	Gene_Symbol	log2FoldChange	pvalue	padj
ENSG00000196611	MMP1	4.75836	0	0
ENSG00000103888	CEMIP	7.59086	0	0
ENSG00000136244	IL6	3.75245	3.0807e-255	2.4284e-251
ENSG00000120875	DUSP4	3.12287	1.9009e-231	1.1238e-227
MSTRG.4151	PTGS2	3.49835	1.9238e-204	9.0988e-201
ENSG00000169908	TM4SF1	3.55193	2.9077e-180	1.146e-176
ENSG00000154734	ADAMTS1	3.586	2.5145e-177	8.4947e-174
ENSG00000139289	PHLDA1	2.7617	4.1402e-172	1.0879e-168
ENSG00000148841	ITPRIP	2.87914	1.0252e-164	2.4244e-161
ENSG00000177606	JUN	2.75254	7.8095e-160	1.539e-156
ENSG00000120129	DUSP1	2.59318	2.1192e-149	3.8551e-146
ENSG00000095752	IL11	2.88817	1.6652e-143	2.8127e-140
ENSG00000234741	GAS5	2.58218	5.5694e-135	8.7804e-132
ENSG00000023171	GRAMD1B	2.89934	5.7221e-126	7.9598e-123
ENSG00000019549	SNAI2	2.80046	2.0423e-116	2.5419e-113
ENSG00000128512	DOCK4	3.34168	5.1298e-113	6.0654e-110
MSTRG.44967	AC034238.1|ESM1	3.3842	3.7448e-109	4.217e-106
ENSG00000087074	PPP1R15A	2.43401	6.6674e-109	7.1668e-106
ENSG00000108179	PPIF	2.11382	1.1457e-108	1.178e-105
ENSG00000157557	ETS2	1.99376	1.1407e-107	1.124e-104
MSTRG.51021	INHBA	2.15951	9.9889e-107	9.4487e-104
ENSG00000163814	CDCP1	1.86499	3.7556e-106	3.4158e-103
ENSG00000113070	HBEGF	2.60672	1.4729e-105	1.29e-102
ENSG00000138166	DUSP5	3.46941	5.3564e-100	4.52384e-97
ENSG00000143878	RHOB	2.19645	1.2754e-99	1.00538e-96
MSTRG.53660	CSGALNACT1	2.56992	1.05814e-92	8.07194e-90
MSTRG.35314	ZFAS1|RF02215	2.06876	4.40693e-92	3.25672e-89
ENSG00000116717	GADD45A	2.0149	5.03038e-88	3.6048e-85
MSTRG.37360	LIF	2.05796	6.44705e-86	4.356e-83
ENSG00000160818	GPATCH4	1.91145	1.35586e-82	8.90651e-80
ENSG00000255282	WTAPP1	4.78921	1.9304e-82	1.23378e-79
MSTRG.37736	ATF4	1.87624	5.62414e-82	3.49999e-79
ENSG00000184792	OSBP2	1.92299	6.5204e-79	3.9537e-76
ENSG00000162377	COA7	1.94811	2.99703e-78	1.77185e-75
MSTRG.19790	AC015712.1|AC015712.6|ALDH1A3|AC015712.4|AC015712.5	1.62955	2.78076e-76	1.5657e-73
MSTRG.58861	NHS	1.94298	1.1089e-75	6.09844e-73
ENSG00000003989	SLC7A2	2.67724	1.32787e-73	6.97813e-71
MSTRG.7902	DMBT1	4.68386	4.58769e-72	2.30829e-69
MSTRG.10928	CLMP	2.15035	1.65925e-71	8.17458e-69
ENSG00000106089	STX1A	2.14188	1.09825e-70	5.30028e-68
MSTRG.33446	2021-03-04	2.97707	3.05022e-69	1.44263e-66
MSTRG.38560	GRIP2	2.51106	8.1599e-65	3.64085e-62
ENSG00000125772	GPCPD1	1.67276	9.35413e-65	4.09642e-62
MSTRG.2456	BCAR3|AL512488.1	1.96879	4.80041e-64	2.064e-61
ENSG00000143322	ABL2	1.72766	8.52619e-64	3.60049e-61
ENSG00000170485	NPAS2	1.56383	1.71627e-63	7.12041e-61
ENSG00000125538	IL1B	3.61281	2.73562e-63	1.11538e-60
ENSG00000135525	MAP7	2.68615	5.357e-63	2.14716e-60
ENSG00000175592	FOSL1	2.11213	7.48822e-63	2.90297e-60
MSTRG.35445	NFATC2	1.73389	6.26931e-61	2.39124e-58
ENSG00000052749	RRP12	1.70051	1.16916e-59	4.2536e-57
MSTRG.1868	AC119674.1|AC119674.2|PLPP3	2.30217	3.37327e-57	1.19061e-54
MSTRG.49600	TNFAIP3	1.47962	3.73205e-57	1.29787e-54
MSTRG.35004	SNHG17|SNORA71B|SNORA71C|RF00056	1.68123	3.12577e-56	1.07128e-53
ENSG00000141101	NOB1	1.54688	1.32493e-55	4.35166e-53
ENSG00000167747	C19orf48	1.7784	1.92027e-55	6.22064e-53
MSTRG.52344	LSMEM1|IFRD1	1.71156	3.83529e-55	1.20929e-52
MSTRG.51100	SNHG15|SNORA9	2.23273	1.03664e-54	3.22559e-52
ENSG00000168003	SLC3A2	1.3424	2.21865e-54	6.81385e-52
ENSG00000154781	CCDC174	1.78587	2.94716e-54	8.93519e-52
ENSG00000265972	TXNIP	1.85797	4.77917e-53	1.41272e-50
ENSG00000141052	MYOCD	2.44171	5.03435e-53	1.46978e-50
ENSG00000169429	CXCL8	1.83755	1.50979e-52	4.3541e-50
ENSG00000122861	PLAU	1.23859	1.80485e-52	5.14229e-50
ENSG00000025772	TOMM34	1.29634	5.53864e-52	1.55926e-49
ENSG00000137331	IER3	1.48541	1.04715e-51	2.91329e-49
ENSG00000055483	USP36	1.60006	1.82063e-51	5.00631e-49
ENSG00000116711	PLA2G4A	2.19656	2.84271e-51	7.72694e-49
ENSG00000159399	HK2	2.75607	4.03778e-51	1.08506e-48
ENSG00000163811	WDR43	1.50618	5.66781e-51	1.48925e-48
ENSG00000115963	RND3	2.56429	7.29347e-51	1.89534e-48
ENSG00000168621	GDNF	2.18704	1.00761e-50	2.59001e-48
MSTRG.50619	AC002480.2|AC002480.3	2.49343	1.30631e-50	3.32168e-48
ENSG00000154447	SH3RF1	1.57817	1.57006e-50	3.94987e-48
ENSG00000146592	CREB5	3.48731	2.72663e-50	6.7166e-48
ENSG00000173295	FAM86B3P	2.75769	2.14613e-49	5.23214e-47
MSTRG.53502	SOX7|AC105001.2|PINX1	1.54302	3.17747e-49	7.66742e-47
MSTRG.10603	ZC3H12C	1.7598	2.45687e-48	5.86868e-46
MSTRG.3598	AL365181.3|AL590666.2	2.29067	2.61277e-48	6.17869e-46
MSTRG.50112	LINC00473	3.22719	9.73449e-48	2.27922e-45
ENSG00000049759	NEDD4L	1.46773	1.02763e-47	2.38249e-45
ENSG00000077264	PAK3	2.65832	2.37368e-47	5.4498e-45
MSTRG.34282	SNORA51|NOP56	1.20695	4.02612e-47	9.15478e-45
ENSG00000148798	INA	1.37148	9.81349e-47	2.21019e-44
ENSG00000056558	TRAF1	1.88618	1.24989e-46	2.78843e-44
ENSG00000121895	TMEM156	1.98172	1.30848e-46	2.89186e-44
MSTRG.40623	FAM86HP	3.03825	2.3937e-46	5.24131e-44
ENSG00000165029	ABCA1	1.85661	2.45656e-46	5.3296e-44
ENSG00000167721	TSR1	1.27328	9.59613e-46	2.06299e-43
ENSG00000106305	AIMP2	1.50573	1.97768e-45	4.21335e-43
ENSG00000104825	NFKBIB	1.82213	6.24898e-45	1.30775e-42
ENSG00000088826	SMOX	2.03484	6.99118e-45	1.45024e-42
ENSG00000067798	NAV3	3.21016	8.32696e-45	1.69755e-42
ENSG00000165732	DDX21	1.43571	9.84158e-45	1.98918e-42
ENSG00000105810	CDK6	1.88396	7.43616e-44	1.47773e-41
MSTRG.56055	CYP4F26P	3.24946	8.94365e-44	1.7625e-41
MSTRG.40051	PLCXD2|PHLDB2	1.21326	1.65855e-43	3.21488e-41
MSTRG.54331	RRS1|ADHFE1|C8orf46	1.6155	1.92805e-43	3.70686e-41
ENSG00000138623	SEMA7A	1.58094	2.6936e-43	5.13696e-41
ENSG00000121440	PDZRN3	1.8437	2.94433e-43	5.52599e-41
ENSG00000065809	FAM107B	1.46319	1.28785e-42	2.39803e-40
ENSG00000115307	AUP1	1.36156	3.045e-42	5.62563e-40
ENSG00000164949	GEM	2.31287	3.42894e-42	6.28585e-40
ENSG00000148840	PPRC1	1.32754	4.15111e-42	7.55119e-40
ENSG00000124217	MOCS3	1.25442	6.25609e-42	1.12934e-39
ENSG00000223547	ZNF844	1.54311	1.02803e-41	1.82788e-39
ENSG00000179562	GCC1	1.53331	1.0409e-41	1.83696e-39
ENSG00000100353	EIF3D	1.20006	3.75948e-41	6.5855e-39
MSTRG.407	DFFA|AL139424.3	1.56331	5.21466e-41	9.00119e-39
ENSG00000100867	DHRS2	4.04595	1.04604e-40	1.75438e-38
MSTRG.55211	ZHX2|AC016405.1	2.38906	1.7962e-40	2.99131e-38
ENSG00000163659	TIPARP	1.32833	2.48974e-40	4.06051e-38
MSTRG.6643	MYPN	3.01353	2.60201e-40	4.18587e-38
ENSG00000142627	EPHA2	1.11735	3.9717e-40	6.34613e-38
ENSG00000162413	KLHL21	1.36632	4.36311e-40	6.92475e-38
ENSG00000134531	EMP1	2.29737	7.17336e-40	1.12341e-37
MSTRG.30038	ODC1	1.20636	8.86967e-40	1.37091e-37
ENSG00000107937	GTPBP4	1.3459	1.54211e-39	2.35277e-37
MSTRG.13109	TMCC3|MIR7844	3.5109	1.58589e-39	2.40405e-37
ENSG00000204568	MRPS18B	1.27147	2.34894e-39	3.53808e-37
ENSG00000163739	CXCL1	1.26257	3.52902e-39	5.28191e-37
ENSG00000136158	SPRY2	1.96979	4.54705e-39	6.7628e-37
ENSG00000119986	AVPI1	1.68516	4.69181e-39	6.9345e-37
MSTRG.55463	LY6K	2.10583	1.12504e-38	1.65249e-36
ENSG00000179242	CDH4	1.27356	1.14884e-38	1.67702e-36
ENSG00000238266	LINC00707	4.5186	1.53436e-38	2.21248e-36
ENSG00000165660	ABRAXAS2	1.31213	2.86543e-38	4.10677e-36
ENSG00000205683	DPF3	2.42892	2.94972e-38	4.2021e-36
ENSG00000074416	MGLL	1.45707	4.59768e-38	6.43349e-36
ENSG00000197555	SIPA1L1	1.2752	2.98515e-37	4.15252e-35
ENSG00000185238	PRMT3	1.44476	3.7732e-37	5.21805e-35
MSTRG.3010	HIST2H2BB|AC239798.4|HIST2H3PS2	2.91984	6.26172e-37	8.60913e-35
MSTRG.26493	MBP|AC093330.2	1.85024	7.61694e-37	1.0352e-34
ENSG00000171617	ENC1	1.4967	7.76197e-37	1.04889e-34
MSTRG.15284	ADPRHL1	1.84137	1.44357e-36	1.92868e-34
MSTRG.33032	RF02271|NABP1	1.82529	1.74593e-36	2.31953e-34
ENSG00000049192	ADAMTS6	2.28755	5.56789e-36	7.27455e-34
MSTRG.693	SH2D5	2.53044	7.41162e-36	9.57759e-34
ENSG00000134775	FHOD3	1.15504	1.01975e-35	1.3106e-33
ENSG00000161249	DMKN	1.31197	1.08811e-35	1.3909e-33
ENSG00000185950	IRS2	1.36577	1.30158e-35	1.65482e-33
MSTRG.51911	TFPI2	1.51115	1.31982e-35	1.66904e-33
ENSG00000138119	MYOF	1.15014	1.81074e-35	2.26563e-33
ENSG00000075213	SEMA3A	1.86769	2.09752e-35	2.61064e-33
ENSG00000073536	NLE1	1.56801	5.47156e-35	6.73913e-33
MSTRG.13406	RF00019|BTBD11	2.36446	7.01023e-35	8.54525e-33
MSTRG.13453	FAM216A	1.57879	1.40792e-34	1.6987e-32
ENSG00000048052	HDAC9	2.98182	1.78685e-34	2.13411e-32
ENSG00000171522	PTGER4	1.71947	2.85217e-34	3.38935e-32
ENSG00000198732	SMOC1	1.6127	3.14491e-34	3.71854e-32
MSTRG.3021	AC241952.1	1.5757	3.41467e-34	4.01742e-32
ENSG00000140450	ARRDC4	2.03623	9.81583e-34	1.14347e-31
ENSG00000164442	CITED2	1.74436	1.89994e-33	2.1917e-31
MSTRG.42861	SLC4A4	2.83841	2.45441e-33	2.81757e-31
ENSG00000099812	MISP	2.69633	2.87782e-33	3.28766e-31
ENSG00000203875	SNHG5	2.02393	3.69713e-33	4.20335e-31
ENSG00000187098	MITF	1.85431	4.69108e-33	5.30788e-31
ENSG00000181026	AEN	1.56723	5.40166e-33	6.05668e-31
ENSG00000138678	GPAT3	2.12173	6.70239e-33	7.47633e-31
MSTRG.731	ZBTB40	1.13081	1.18351e-32	1.30784e-30
MSTRG.12697	SRGAP1	1.7172	2.26702e-32	2.47053e-30
ENSG00000187957	DNER	1.62072	2.54918e-32	2.76528e-30
ENSG00000080823	MOK	1.52616	2.95863e-32	3.19478e-30
ENSG00000158125	XDH	3.40214	4.5682e-32	4.9104e-30
ENSG00000102312	PORCN	1.55967	4.9587e-32	5.30603e-30
ENSG00000145506	NKD2	1.40724	1.02566e-31	1.0828e-29
ENSG00000034152	MAP2K3	1.17287	2.45903e-31	2.57306e-29
MSTRG.11878	LINC00941	1.58022	3.11936e-31	3.24963e-29
ENSG00000196793	ZNF239	1.83398	4.07706e-31	4.21023e-29
ENSG00000100603	SNW1	1.12649	4.41842e-31	4.54291e-29
ENSG00000103723	AP3B2	1.44038	8.43995e-31	8.56601e-29
ENSG00000185634	SHC4	3.45942	8.72313e-31	8.81559e-29
MSTRG.1033	SNHG3|SNORA73A|RCC1	1.09492	1.16439e-30	1.17172e-28
ENSG00000228649	SNHG26	1.7196	1.21055e-30	1.20789e-28
ENSG00000160712	IL6R	2.41042	1.23493e-30	1.22704e-28
ENSG00000113460	BRIX1	1.27645	1.30548e-30	1.29171e-28
ENSG00000166825	ANPEP	1.05168	1.62665e-30	1.59614e-28
ENSG00000135334	AKIRIN2	1.13863	1.67847e-30	1.64019e-28
ENSG00000088356	PDRG1	1.31321	2.74487e-30	2.64941e-28
ENSG00000141469	SLC14A1	1.9741	2.7713e-30	2.66405e-28
ENSG00000132382	MYBBP1A	1.26799	3.20571e-30	3.0568e-28
ENSG00000112578	BYSL	1.32756	3.63909e-30	3.45611e-28
ENSG00000108342	CSF3	4.18606	3.91713e-30	3.70529e-28
ENSG00000171408	PDE7B	2.6424	5.63516e-30	5.28811e-28
ENSG00000116120	FARSB	1.20932	7.83069e-30	7.29056e-28
ENSG00000109917	ZPR1	1.0508	8.1512e-30	7.5592e-28
ENSG00000027869	SH2D2A	4.04464	1.4263e-29	1.31754e-27
ENSG00000141076	UTP4	1.16171	1.44264e-29	1.32746e-27
ENSG00000128283	CDC42EP1	1.20061	2.58711e-29	2.35307e-27
ENSG00000110104	CCDC86	1.27967	3.66605e-29	3.30896e-27
ENSG00000198455	ZXDB	1.58464	3.69296e-29	3.32058e-27
ENSG00000160214	RRP1	1.15308	5.46889e-29	4.88032e-27
ENSG00000179148	ALOXE3	2.68665	6.0226e-29	5.35422e-27
ENSG00000065183	WDR3	1.21659	8.59755e-29	7.58638e-27
MSTRG.9645	C11orf68	1.38173	9.42157e-29	8.28258e-27
ENSG00000112715	VEGFA	1.45656	9.52794e-29	8.34506e-27
ENSG00000011422	PLAUR	1.4446	1.12993e-28	9.86e-27
ENSG00000126653	NSRP1	1.27741	1.25915e-28	1.09472e-26
MSTRG.13821	AC027290.2|VPS37B	1.01716	1.67132e-28	1.44246e-26
ENSG00000156697	UTP14A	1.27089	2.10943e-28	1.80086e-26
MSTRG.13086	LINC01619|BTG1	1.19332	2.42952e-28	2.06666e-26
ENSG00000204387	C6orf48	1.12877	3.71521e-28	3.14901e-26
MSTRG.49700	HIVEP2	1.20577	4.05952e-28	3.41635e-26
ENSG00000163734	CXCL3	2.53671	4.26317e-28	3.57502e-26
ENSG00000163376	KBTBD8	2.64886	4.41551e-28	3.68968e-26
ENSG00000241945	PWP2	1.65305	4.69103e-28	3.90611e-26
ENSG00000198551	ZNF627	1.48611	4.80233e-28	3.98476e-26
ENSG00000180730	SHISA2	1.44224	5.92295e-28	4.89741e-26
ENSG00000096080	MRPS18A	1.32994	6.42301e-28	5.27401e-26
ENSG00000115946	PNO1	1.34132	7.03377e-28	5.73567e-26
ENSG00000165006	UBAP1	1.10783	8.17949e-28	6.64703e-26
ENSG00000112541	PDE10A	1.42581	1.05999e-27	8.5552e-26
ENSG00000164484	TMEM200A	1.73919	1.13816e-27	9.15482e-26
MSTRG.50898	BMPER	3.838	1.25187e-27	1.00015e-25
ENSG00000103647	CORO2B	2.00328	1.28698e-27	1.02473e-25
ENSG00000100504	PYGL	1.05569	1.41287e-27	1.12119e-25
MSTRG.56064	NOL6|SUGT1P1	1.24248	1.51496e-27	1.19419e-25
ENSG00000170989	S1PR1	3.54337	1.6082e-27	1.26348e-25
ENSG00000126368	NR1D1	1.81964	2.82561e-27	2.19082e-25
ENSG00000010438	PRSS3	1.19519	3.36591e-27	2.60121e-25
ENSG00000053372	MRTO4	1.04845	3.8101e-27	2.9349e-25
ENSG00000174791	RIN1	1.20051	4.2957e-27	3.28753e-25
ENSG00000184967	NOC4L	1.33475	4.81331e-27	3.65997e-25
ENSG00000137309	HMGA1	1.00021	5.99862e-27	4.54665e-25
ENSG00000178695	KCTD12	1.37484	6.26345e-27	4.73221e-25
ENSG00000006327	TNFRSF12A	1.18539	7.89584e-27	5.90888e-25
ENSG00000143603	KCNN3	1.42753	1.24924e-26	9.26079e-25
ENSG00000048162	NOP16	1.32815	1.70638e-26	1.26101e-24
ENSG00000110031	LPXN	2.20042	1.8071e-26	1.33128e-24
ENSG00000108551	RASD1	1.90083	2.30877e-26	1.69033e-24
MSTRG.9403	WDR74|TEX54|RNU2-2P	1.14876	2.53898e-26	1.85314e-24
MSTRG.27181	PPAN|PPAN-P2RY11|P2RY11	1.37243	2.67868e-26	1.94909e-24
ENSG00000081041	CXCL2	2.11296	3.6534e-26	2.65017e-24
MSTRG.39868	AC091212.1|LINC00973	2.67435	4.17736e-26	3.01178e-24
MSTRG.25783	AP001029.1|PRELID3A|AP001029.2	1.8133	4.74821e-26	3.41294e-24
ENSG00000114767	RRP9	1.24559	5.73522e-26	4.10989e-24
MSTRG.36572	WDR4	1.36729	9.59545e-26	6.77353e-24
ENSG00000166741	NNMT	1.0273	1.05924e-25	7.43288e-24
MSTRG.21586	DDX28|DPEP2NB	1.19622	1.21667e-25	8.51236e-24
ENSG00000139410	SDSL	1.70328	1.48839e-25	1.03219e-23
MSTRG.41551	MIR1248|RF00092|SNORA63|EIF4A2|SNORA81|SNORA4	1.2932	1.53687e-25	1.06269e-23
MSTRG.15326	LINC00452	2.38493	1.57835e-25	1.08503e-23
MSTRG.40951	AADACP1|AC068647.2|AADAC	1.20806	1.86684e-25	1.27592e-23
MSTRG.19337	WHAMM	1.21884	2.31035e-25	1.5745e-23
ENSG00000101384	JAG1	1.01987	2.741e-25	1.86262e-23
ENSG00000133121	STARD13	1.29928	3.7709e-25	2.54783e-23
MSTRG.24950	SLC16A6	2.29415	4.18435e-25	2.80316e-23
ENSG00000197713	RPE	1.54567	4.26386e-25	2.83734e-23
ENSG00000174136	RGMB	1.54606	5.91046e-25	3.9042e-23
MSTRG.13690	NRAV	1.43674	7.65162e-25	5.02626e-23
MSTRG.56950	ANKRD19P|AL136981.1	3.10495	1.02304e-24	6.7016e-23
MSTRG.9653	CCDC85B	1.36231	1.19338e-24	7.79586e-23
ENSG00000278845	MRPL45	1.04068	1.49938e-24	9.76783e-23
MSTRG.53537	FAM86B1	2.38535	1.55799e-24	1.01218e-22
ENSG00000108021	FAM208B	1.02925	2.15159e-24	1.37888e-22
MSTRG.50617	AC002480.1|AC073072.1|STEAP1B	1.33882	2.70647e-24	1.7205e-22
ENSG00000117525	F3	1.33372	2.91899e-24	1.85062e-22
ENSG00000150995	ITPR1	2.05603	3.05561e-24	1.92691e-22
ENSG00000087269	NOP14	1.07476	6.65001e-24	4.0953e-22
ENSG00000162852	CNST	1.03196	7.526e-24	4.62273e-22
ENSG00000143256	PFDN2	1.22582	7.76155e-24	4.75505e-22
ENSG00000105677	TMEM147	1.15176	9.43173e-24	5.74849e-22
ENSG00000174738	NR1D2	1.07173	1.05346e-23	6.37142e-22
ENSG00000035141	FAM136A	1.00297	1.14025e-23	6.87875e-22
ENSG00000111424	VDR	1.08282	3.26935e-23	1.94745e-21
MSTRG.51878	AC003092.1	3.8776	3.58907e-23	2.13252e-21
ENSG00000137962	ARHGAP29	1.0853	3.91835e-23	2.31075e-21
MSTRG.14078	ZNF10|ZNF268|AC026786.1	1.23798	3.96236e-23	2.33089e-21
ENSG00000113319	RASGRF2	1.24482	3.97543e-23	2.33278e-21
ENSG00000104332	SFRP1	1.01175	4.52039e-23	2.63946e-21
ENSG00000150347	ARID5B	1.30502	5.64502e-23	3.27994e-21
ENSG00000177283	FZD8	1.15203	6.31645e-23	3.66106e-21
ENSG00000163297	ANTXR2	1.26905	7.17888e-23	4.12054e-21
ENSG00000120800	UTP20	1.14663	9.85453e-23	5.60192e-21
ENSG00000102804	TSC22D1	1.30994	1.22703e-22	6.95846e-21
ENSG00000171587	DSCAM	5.32766	1.3653e-22	7.72408e-21
MSTRG.48427	MRPL2	1.30905	1.98111e-22	1.10755e-20
ENSG00000163873	GRIK3	3.45115	2.50862e-22	1.39915e-20
MSTRG.12781	TBC1D30	2.07608	2.72705e-22	1.51739e-20
ENSG00000117174	ZNHIT6	1.07363	2.89137e-22	1.60505e-20
ENSG00000136826	KLF4	1.55584	3.51804e-22	1.9438e-20
ENSG00000161179	YDJC	1.20386	5.94306e-22	3.25328e-20
ENSG00000135632	SMYD5	1.14078	9.37827e-22	5.09833e-20
ENSG00000080608	PUM3	1.25645	9.45486e-22	5.12818e-20
ENSG00000116285	ERRFI1	1.00552	1.05223e-21	5.69408e-20
ENSG00000172059	KLF11	1.09059	1.08962e-21	5.86954e-20
ENSG00000164379	FOXQ1	2.61195	1.13376e-21	6.07965e-20
ENSG00000162892	IL24	7.48069	1.25465e-21	6.6975e-20
ENSG00000183072	NKX2-5	1.0483	1.36582e-21	7.25819e-20
ENSG00000136718	IMP4	1.08355	1.94056e-21	1.02434e-19
ENSG00000050405	LIMA1	1.00392	2.12527e-21	1.11934e-19
ENSG00000156113	KCNMA1	1.07091	2.88826e-21	1.50776e-19
ENSG00000043355	ZIC2	1.13123	2.98181e-21	1.55317e-19
MSTRG.20483	RSL1D1	1.00579	3.11059e-21	1.61314e-19
MSTRG.1002	SNORA61|SNORA44|SNORA16A|SNHG12|SNORA16A	1.36488	3.3493e-21	1.72183e-19
ENSG00000221914	PPP2R2A	1.03212	4.39283e-21	2.24852e-19
ENSG00000102554	KLF5	1.50176	5.44175e-21	2.76745e-19
ENSG00000159450	TCHH	2.68901	6.03497e-21	3.04947e-19
ENSG00000089250	NOS1	1.69536	8.22184e-21	4.11057e-19
MSTRG.19794	AC015712.7	1.69619	1.21946e-20	6.0653e-19
ENSG00000115368	WDR75	1.03883	1.53767e-20	7.55984e-19
ENSG00000196092	PAX5	2.32646	1.56354e-20	7.67108e-19
ENSG00000135046	ANXA1	1.11184	1.78591e-20	8.68997e-19
ENSG00000142178	SIK1	1.06807	1.79505e-20	8.71649e-19
ENSG00000162851	TFB2M	1.00634	1.87553e-20	9.07007e-19
ENSG00000113739	STC2	1.0248	2.42105e-20	1.16132e-18
ENSG00000115268	RPS15	1.06526	2.47059e-20	1.18268e-18
MSTRG.7668	AL162742.1	2.61683	2.57062e-20	1.22808e-18
MSTRG.37993	PHF21B	1.86443	2.73684e-20	1.30485e-18
ENSG00000171084	FAM86JP	2.02627	2.87892e-20	1.36983e-18
ENSG00000135540	NHSL1	1.33445	3.75805e-20	1.77741e-18
MSTRG.39224	BSN	1.44701	4.09318e-20	1.9282e-18
ENSG00000100601	ALKBH1	1.47989	5.09742e-20	2.38701e-18
MSTRG.16289	AL355916.1|PRKCH|AL355916.3	1.91854	5.24061e-20	2.43957e-18
MSTRG.14378	CCNA1|SPART-AS1	1.20094	5.28616e-20	2.45112e-18
ENSG00000151702	FLI1	1.08418	5.68002e-20	2.61835e-18
ENSG00000136928	GABBR2	2.04521	7.46165e-20	3.41302e-18
MSTRG.55300	PVT1|RF02164	1.30909	8.20377e-20	3.73801e-18
ENSG00000149295	DRD2	1.60666	1.04515e-19	4.74389e-18
ENSG00000054356	PTPRN	1.14955	1.26128e-19	5.65972e-18
MSTRG.42882	EREG	3.24089	1.36137e-19	6.0743e-18
ENSG00000078053	AMPH	1.16288	1.41335e-19	6.29434e-18
ENSG00000102265	TIMP1	1.02882	1.56358e-19	6.93723e-18
ENSG00000145220	LYAR	1.02746	1.60782e-19	7.12016e-18
ENSG00000178307	TMEM11	1.94324	1.75172e-19	7.7374e-18
ENSG00000170500	LONRF2	1.0064	1.87282e-19	8.23206e-18
ENSG00000111845	PAK1IP1	1.15553	2.02385e-19	8.87941e-18
ENSG00000196781	TLE1	1.03604	2.31393e-19	1.01146e-17
ENSG00000059758	CDK17	1.04733	2.86142e-19	1.24617e-17
ENSG00000168806	LCMT2	1.1733	3.05456e-19	1.32688e-17
ENSG00000068028	RASSF1	1.15087	3.05796e-19	1.32688e-17
MSTRG.48711	KCNQ5	1.87665	3.21921e-19	1.39428e-17
MSTRG.1853	TTC4|MROH7-TTC4|MROH7	1.06752	3.58356e-19	1.54925e-17
ENSG00000173846	PLK3	1.26381	3.82385e-19	1.65012e-17
ENSG00000147459	DOCK5	1.05165	4.60531e-19	1.96937e-17
MSTRG.32015	POLR1B	1.26139	4.96752e-19	2.1128e-17
ENSG00000121068	TBX2	1.53509	6.14606e-19	2.59077e-17
ENSG00000132639	SNAP25	1.16045	6.68918e-19	2.80969e-17
MSTRG.35422	KCNG1	1.10905	6.91358e-19	2.8988e-17
MSTRG.5121	AL133380.1|PCNX2	1.05333	7.4693e-19	3.12626e-17
MSTRG.58200	SNORA17B|SNHG7|SNORA17A|SNORA17B|RF00560	1.1011	7.78133e-19	3.25111e-17
ENSG00000149798	CDC42EP2	1.25189	8.12442e-19	3.38251e-17
ENSG00000166024	R3HCC1L	1.28816	1.0673e-18	4.38184e-17
ENSG00000163347	CLDN1	1.29055	1.21629e-18	4.97625e-17
ENSG00000154743	TSEN2	1.05193	1.66023e-18	6.74591e-17
ENSG00000159111	MRPL10	1.11512	1.89965e-18	7.65295e-17
ENSG00000197106	SLC6A17	1.16292	2.17088e-18	8.71594e-17
ENSG00000165449	SLC16A9	1.29063	2.2593e-18	9.03733e-17
MSTRG.8316	DUSP8	1.28095	2.33225e-18	9.28503e-17
ENSG00000170448	NFXL1	1.34494	2.48823e-18	9.88935e-17
ENSG00000162772	ATF3	1.3401	2.53654e-18	1.00644e-16
ENSG00000113734	BNIP1	1.2201	2.60625e-18	1.03237e-16
ENSG00000152778	IFIT5	1.00433	2.6628e-18	1.05301e-16
MSTRG.21397	ZNF319	1.31307	3.17294e-18	1.24641e-16
ENSG00000148926	ADM	1.61245	3.34326e-18	1.3068e-16
ENSG00000119771	KLHL29	1.23562	3.5823e-18	1.39793e-16
ENSG00000155438	NIFK	1.29218	5.83955e-18	2.25643e-16
ENSG00000104369	JPH1	2.34157	6.01952e-18	2.32218e-16
MSTRG.51120	GTF2IP13	1.14054	6.49223e-18	2.49639e-16
ENSG00000134070	IRAK2	1.0113	7.53837e-18	2.88926e-16
ENSG00000147316	MCPH1	1.02704	7.98381e-18	3.05503e-16
ENSG00000125485	DDX31	1.20255	1.08993e-17	4.15722e-16
MSTRG.34654	LINC00261|AL121722.1|FOXA2	2.15892	1.20839e-17	4.58683e-16
ENSG00000204767	FAM196B	3.63196	1.25529e-17	4.7496e-16
ENSG00000163508	EOMES	2.38913	1.60488e-17	5.98614e-16
ENSG00000152217	SETBP1	1.01879	1.7108e-17	6.37118e-16
ENSG00000153823	PID1	1.44617	2.01702e-17	7.49975e-16
ENSG00000183605	SFXN4	1.04406	2.29162e-17	8.44115e-16
ENSG00000118777	ABCG2	1.47622	2.50363e-17	9.20775e-16
MSTRG.30040	AC007249.1|AC007249.2	2.90571	2.5118e-17	9.22347e-16
ENSG00000251493	FOXD1	1.35526	3.04556e-17	1.11488e-15
ENSG00000135049	AGTPBP1	1.85934	3.47578e-17	1.25681e-15
ENSG00000198142	SOWAHC	1.0829	3.51557e-17	1.26926e-15
ENSG00000197498	RPF2	1.20784	3.79031e-17	1.36428e-15
MSTRG.31789	RFX8	2.22512	4.62247e-17	1.65624e-15
ENSG00000270882	HIST2H4A	2.57943	4.95026e-17	1.76567e-15
ENSG00000154217	PITPNC1	1.56959	5.55875e-17	1.97972e-15
ENSG00000197208	SLC22A4	1.57783	5.58561e-17	1.98629e-15
MSTRG.51377	GTF2IP9|SKP1P1|AC008267.2|LINC00174|AC008267.6|AC008267.7	1.24019	6.50869e-17	2.30416e-15
ENSG00000155846	PPARGC1B	1.66392	6.59275e-17	2.33043e-15
MSTRG.36644	LINC01547|AL844908.2|ITGB2	1.05732	6.93519e-17	2.44781e-15
ENSG00000104047	DTWD1	1.25388	7.32822e-17	2.57884e-15
ENSG00000171469	ZNF561	1.20181	8.92072e-17	3.11606e-15
MSTRG.9432	SNHG1|SNORD22|RF00099	1.11261	1.05849e-16	3.68105e-15
ENSG00000125618	PAX8	3.82362	1.09558e-16	3.78776e-15
MSTRG.49688	ZC2HC1B|LTV1|PHACTR2|AL049844.3|AL049844.1	1.06814	1.67467e-16	5.71765e-15
ENSG00000171388	APLN	2.07755	1.7326e-16	5.90382e-15
ENSG00000115616	SLC9A2	1.51256	1.88113e-16	6.38235e-15
MSTRG.31900	CCDC138|AC073415.1	1.05637	2.21246e-16	7.44243e-15
ENSG00000166166	TRMT61A	1.08546	2.31666e-16	7.77084e-15
ENSG00000134363	FST	1.85696	2.53097e-16	8.45374e-15
ENSG00000187678	SPRY4	1.28231	2.6325e-16	8.75575e-15
MSTRG.14367	SOHLH2|CCDC169-SOHLH2|CCDC169	1.52174	2.69691e-16	8.93228e-15
ENSG00000083817	ZNF416	1.66504	2.72475e-16	9.01186e-15
ENSG00000119508	NR4A3	3.2923	2.75801e-16	9.0917e-15
ENSG00000163545	NUAK2	1.18962	3.08785e-16	1.00858e-14
ENSG00000102003	SYP	1.54155	3.17373e-16	1.03378e-14
ENSG00000141540	TTYH2	1.92641	3.32463e-16	1.08144e-14
MSTRG.16607	AL442663.4|DCAF4	1.24516	3.52765e-16	1.1459e-14
MSTRG.50811	INMT|AQP1|AC004691.2|INMT-MINDY4|MINDY4	1.49429	3.55473e-16	1.15312e-14
ENSG00000143507	DUSP10	1.43188	3.66658e-16	1.18777e-14
ENSG00000049883	PTCD2	1.30767	3.73581e-16	1.20854e-14
ENSG00000041988	THAP3	1.31946	4.46877e-16	1.43389e-14
MSTRG.24338	MRPL45P2	1.12313	4.74823e-16	1.51943e-14
ENSG00000173145	NOC3L	1.06365	5.18759e-16	1.65109e-14
ENSG00000176697	BDNF	1.65554	5.31743e-16	1.69014e-14
MSTRG.26394	SERPINB2|SERPINB10	5.33693	5.55575e-16	1.7588e-14
ENSG00000125845	BMP2	1.43129	5.78173e-16	1.82789e-14
ENSG00000168389	MFSD2A	1.50719	6.20935e-16	1.95134e-14
ENSG00000164588	HCN1	1.0371	7.0484e-16	2.19895e-14
ENSG00000196581	AJAP1	2.32491	7.21386e-16	2.24761e-14
MSTRG.40827	AC018450.1|CHST2	1.49297	8.01741e-16	2.4914e-14
ENSG00000121039	RDH10	1.11666	8.12766e-16	2.52235e-14
ENSG00000105737	GRIK5	2.18845	8.79195e-16	2.71072e-14
ENSG00000153162	BMP6	2.44659	9.15584e-16	2.81191e-14
ENSG00000275993	SIK1B	1.09302	1.00294e-15	3.05517e-14
ENSG00000167625	ZNF526	1.04392	1.0343e-15	3.14383e-14
ENSG00000197044	ZNF441	1.1394	1.12889e-15	3.41382e-14
ENSG00000170017	ALCAM	1.08348	1.28266e-15	3.84928e-14
ENSG00000147687	TATDN1	1.2915	1.36585e-15	4.08857e-14
ENSG00000213846	AC098614.1	1.3683	1.4423e-15	4.29565e-14
MSTRG.37362	AC004264.1	1.83113	1.76473e-15	5.19705e-14
ENSG00000189164	ZNF527	1.79674	2.21192e-15	6.4815e-14
ENSG00000146707	POMZP3	1.50658	2.40873e-15	7.01498e-14
ENSG00000245910	SNHG6	1.23954	2.43601e-15	7.0857e-14
ENSG00000105072	C19orf44	1.26954	3.4316e-15	9.85192e-14
ENSG00000153234	NR4A2	3.62114	3.43284e-15	9.85192e-14
ENSG00000135318	NT5E	1.06508	3.5147e-15	1.00746e-13
ENSG00000058729	RIOK2	1.26701	3.53871e-15	1.01312e-13
ENSG00000145002	FAM86B2	2.15341	4.04817e-15	1.152e-13
ENSG00000270276	HIST2H4B	2.60111	4.19303e-15	1.19036e-13
ENSG00000172159	FRMD3	1.21367	4.56635e-15	1.2886e-13
ENSG00000069020	MAST4	1.92587	5.89851e-15	1.64685e-13
ENSG00000148291	SURF2	1.11736	5.9443e-15	1.65377e-13
ENSG00000247626	MARS2	1.35383	7.34025e-15	2.03258e-13
ENSG00000221909	FAM200A	1.25487	7.89823e-15	2.18198e-13
ENSG00000121897	LIAS	1.13331	1.00417e-14	2.74528e-13
ENSG00000275183	LENG9	1.6607	1.26853e-14	3.44411e-13
ENSG00000198576	ARC	2.48374	1.27228e-14	3.45032e-13
ENSG00000164400	CSF2	2.03403	1.28313e-14	3.4718e-13
ENSG00000151304	SRFBP1	1.28158	1.35675e-14	3.66259e-13
ENSG00000145147	SLIT2	1.98469	1.62466e-14	4.356e-13
MSTRG.19382	BNC1	1.12409	1.72973e-14	4.61678e-13
ENSG00000168228	ZCCHC4	1.18089	2.00176e-14	5.30098e-13
ENSG00000162004	CCDC78	1.35616	2.0522e-14	5.42845e-13
MSTRG.60241	LONRF3	1.44648	2.17772e-14	5.74762e-13
ENSG00000109321	AREG	4.77364	2.33035e-14	6.14361e-13
ENSG00000186017	ZNF566	1.25661	2.69278e-14	7.05193e-13
MSTRG.29725	ZNF543	1.27252	2.93597e-14	7.66334e-13
ENSG00000174276	ZNHIT2	1.14183	3.87291e-14	9.98764e-13
ENSG00000164855	TMEM184A	1.09266	5.09601e-14	1.29721e-12
ENSG00000176170	SPHK1	1.25013	5.61193e-14	1.41785e-12
ENSG00000197646	PDCD1LG2	2.37344	7.05085e-14	1.76817e-12
ENSG00000171004	HS6ST2	1.55598	8.12269e-14	2.02622e-12
ENSG00000143786	CNIH3	1.2788	9.28234e-14	2.29612e-12
ENSG00000178381	ZFAND2A	1.01865	9.37265e-14	2.31603e-12
MSTRG.29432	ZNF665|ZNF160	1.37778	9.6649e-14	2.37584e-12
ENSG00000132603	NIP7	1.45025	1.06205e-13	2.59994e-12
ENSG00000131931	THAP1	1.18785	1.14752e-13	2.80335e-12
MSTRG.19795	AC015712.2	1.00983	1.18674e-13	2.89021e-12
MSTRG.29737	ZNF749|AC003002.2|ZNF547|AC003002.1|ZNF548|ZNF17|AC003002.3|TRAPPC2B	1.19462	1.33258e-13	3.21666e-12
ENSG00000128052	KDR	3.28062	1.49948e-13	3.58903e-12
ENSG00000106688	SLC1A1	1.40062	1.76839e-13	4.20713e-12
ENSG00000167772	ANGPTL4	1.66515	1.86489e-13	4.42336e-12
ENSG00000164362	TERT	2.02083	2.14997e-13	5.07411e-12
ENSG00000087494	PTHLH	1.59245	2.20433e-13	5.1817e-12
ENSG00000105708	ZNF14	1.60854	2.3345e-13	5.47139e-12
MSTRG.51761	PCLO	1.2608	2.40857e-13	5.63382e-12
ENSG00000158050	DUSP2	1.53535	2.50728e-13	5.85891e-12
ENSG00000256940	AP001453.2	1.99878	2.67379e-13	6.21728e-12
ENSG00000142556	ZNF614	1.0048	2.76998e-13	6.40488e-12
MSTRG.34443	PLCB4	1.06394	2.91312e-13	6.7275e-12
ENSG00000109065	NAT9	1.07813	3.25107e-13	7.47145e-12
ENSG00000160207	HSF2BP	1.48165	3.25835e-13	7.48093e-12
MSTRG.14604	AL359706.1|NUFIP1	1.02658	3.53778e-13	8.09104e-12
MSTRG.41631	LINC02043	3.48444	4.48476e-13	1.01683e-11
ENSG00000064300	NGFR	1.12986	4.52327e-13	1.0236e-11
ENSG00000224032	EPB41L4A-AS1	1.40525	4.5521e-13	1.02914e-11
MSTRG.51299	SNORA22C|AC073210.2|CCT6P3	1.20401	4.78005e-13	1.07861e-11
ENSG00000136999	NOV	1.44192	4.93589e-13	1.1106e-11
MSTRG.37951	RNU6-513P|RRP7BP|RRP7A	1.17736	7.54024e-13	1.67115e-11
MSTRG.11467	FAM86FP	2.51032	8.3885e-13	1.85567e-11
ENSG00000105617	LENG1	1.06155	8.93806e-13	1.9754e-11
ENSG00000144161	ZC3H8	1.1706	9.73932e-13	2.13849e-11
ENSG00000111863	ADTRP	2.03545	1.0945e-12	2.39433e-11
ENSG00000095203	EPB41L4B	1.14803	1.15287e-12	2.51968e-11
ENSG00000182667	NTM	1.72005	1.1608e-12	2.53468e-11
ENSG00000204947	ZNF425	1.81492	1.40759e-12	3.02881e-11
MSTRG.8814	AC124798.1|NCR3LG1	1.73829	2.06999e-12	4.36284e-11
MSTRG.43384	SNORA24|SNHG8	1.61728	2.12601e-12	4.47692e-11
ENSG00000245522	AC026250.1	2.73163	2.21421e-12	4.65024e-11
ENSG00000134259	NGF	2.5083	2.2193e-12	4.6568e-11
MSTRG.12638	AC022506.1|DDIT3	1.24971	2.76736e-12	5.7205e-11
ENSG00000136630	HLX	1.20356	2.80809e-12	5.79456e-11
ENSG00000104689	TNFRSF10A	1.16197	3.07898e-12	6.31498e-11
ENSG00000141384	TAF4B	1.15993	3.09095e-12	6.33404e-11
MSTRG.2022	DNAJC6|RNU2-15P	1.02005	3.10584e-12	6.35354e-11
ENSG00000165046	LETM2	1.27715	3.20801e-12	6.52866e-11
ENSG00000215375	MYL5	1.26705	3.22179e-12	6.54395e-11
ENSG00000196368	NUDT11	1.48029	3.22383e-12	6.54395e-11
MSTRG.924	AL020996.3|AUNIP	1.02373	3.38062e-12	6.85046e-11
ENSG00000174574	AKIRIN1	1.1955	3.69743e-12	7.4351e-11
MSTRG.52626	AC016831.7|LINC-PINT|AC016831.1	1.40848	3.76707e-12	7.55587e-11
ENSG00000181649	PHLDA2	1.0128	4.59218e-12	9.14878e-11
ENSG00000184937	WT1	1.25389	4.79104e-12	9.5289e-11
MSTRG.12615	METTL1|CYP27B1	1.12601	5.18577e-12	1.0245e-10
ENSG00000103061	SLC7A6OS	1.28799	5.88443e-12	1.15577e-10
ENSG00000120549	KIAA1217	1.23425	6.46956e-12	1.26544e-10
MSTRG.9661	CATSPER1	1.31968	6.6298e-12	1.29358e-10
MSTRG.28335	U62631.1|CD22|MIR5196	1.85117	7.25647e-12	1.41003e-10
ENSG00000106852	LHX6	1.22402	7.68764e-12	1.4877e-10
MSTRG.31638	C2orf92	1.04569	8.24298e-12	1.58609e-10
ENSG00000178896	EXOSC4	1.01206	8.57229e-12	1.64677e-10
ENSG00000124491	F13A1	3.47077	1.01748e-11	1.93887e-10
MSTRG.8621	SBF2-AS1	1.43665	1.03121e-11	1.96187e-10
ENSG00000106078	COBL	1.82823	1.03921e-11	1.97319e-10
MSTRG.45654	RGMB-AS1	2.66192	1.04359e-11	1.97746e-10
ENSG00000241749	RPSAP52	1.60288	1.10015e-11	2.07633e-10
MSTRG.54957	AC090686.1|RIMS2	1.49009	1.10258e-11	2.07924e-10
ENSG00000196950	SLC39A10	1.07229	1.54825e-11	2.85148e-10
MSTRG.44445	DNAH5	1.08745	1.56362e-11	2.87754e-10
ENSG00000169047	IRS1	1.08618	1.61213e-11	2.96452e-10
ENSG00000244026	FAM86DP	1.22372	1.71942e-11	3.15201e-10
ENSG00000237515	SHISA9	1.09114	1.76876e-11	3.23743e-10
MSTRG.20410	GRIN2A	1.87639	1.81765e-11	3.32178e-10
ENSG00000183691	NOG	2.87973	2.03051e-11	3.67951e-10
MSTRG.31055	PCBP1-AS1|ASPRV1	1.01131	2.40277e-11	4.31768e-10
ENSG00000110723	EXPH5	1.91963	2.69621e-11	4.80121e-10
ENSG00000183780	SLC35F3	1.19289	2.74219e-11	4.87941e-10
ENSG00000142684	ZNF593	1.26098	2.91565e-11	5.1725e-10
ENSG00000080031	PTPRH	1.54737	3.30215e-11	5.81021e-10
ENSG00000119946	CNNM1	1.05619	3.47707e-11	6.10437e-10
ENSG00000125454	SLC25A19	1.0591	3.48909e-11	6.11639e-10
MSTRG.12118	PCED1B	1.85268	4.96288e-11	8.5541e-10
ENSG00000166529	ZSCAN21	1.08877	5.49744e-11	9.38653e-10
ENSG00000002587	HS3ST1	4.90326	6.62255e-11	1.11864e-09
MSTRG.34482	ISM1	2.18047	6.83344e-11	1.1518e-09
ENSG00000270069	MIR222HG	1.53137	7.70529e-11	1.29322e-09
ENSG00000197381	ADARB1	1.29562	9.62556e-11	1.59962e-09
ENSG00000135127	BICDL1	1.21599	1.06866e-10	1.76834e-09
MSTRG.22935	HS3ST3A1	1.10168	1.09457e-10	1.8063e-09
MSTRG.49476	AL096711.2|KIAA0408|SOGA3	1.35138	1.0976e-10	1.81005e-09
ENSG00000125458	NT5C	1.22119	1.14647e-10	1.88015e-09
ENSG00000101311	FERMT1	1.1339	1.15036e-10	1.88521e-09
ENSG00000140090	SLC24A4	1.62623	1.17319e-10	1.91732e-09
ENSG00000109220	CHIC2	1.05399	1.28546e-10	2.08209e-09
ENSG00000130054	FAM155B	2.10486	1.40255e-10	2.25629e-09
ENSG00000221852	KRTAP1-5	3.43853	1.71513e-10	2.73127e-09
ENSG00000204291	COL15A1	2.53337	1.7281e-10	2.74822e-09
ENSG00000108001	EBF3	1.10131	1.74465e-10	2.77083e-09
ENSG00000155275	TRMT44	1.06653	1.78873e-10	2.83321e-09
MSTRG.41476	ECE2|EEF1AKMT4-ECE2|EEF1AKMT4	1.19349	1.88701e-10	2.98224e-09
ENSG00000182307	C8orf33	1.12977	1.88786e-10	2.98224e-09
MSTRG.14220	AL445985.1|AL359736.1|C1QTNF9|SPATA13	1.24863	1.94978e-10	3.07304e-09
ENSG00000167920	TMEM99	1.28956	2.05109e-10	3.21432e-09
MSTRG.41883	ABCA11P|ZNF721	1.00764	2.17898e-10	3.40571e-09
ENSG00000137033	IL33	5.23902	2.21497e-10	3.4574e-09
ENSG00000162551	ALPL	2.31463	2.41134e-10	3.72702e-09
MSTRG.50956	YAE1D1|AC004837.1	1.0505	2.42687e-10	3.74613e-09
ENSG00000234171	RNASEH1-AS1	1.09371	2.47191e-10	3.80571e-09
ENSG00000118894	EEF2KMT	1.22733	2.52496e-10	3.88052e-09
ENSG00000163638	ADAMTS9	1.94287	2.52542e-10	3.88052e-09
MSTRG.31799	IL18R1|IL1RL1	1.9491	2.66404e-10	4.07762e-09
ENSG00000261786	AC006058.1	1.6473	2.85005e-10	4.35388e-09
ENSG00000157111	TMEM171	1.9105	2.94098e-10	4.47543e-09
ENSG00000130803	ZNF317	1.29116	3.14645e-10	4.76664e-09
ENSG00000076641	PAG1	1.28193	3.23241e-10	4.88122e-09
ENSG00000118971	CCND2	3.3277	3.34552e-10	5.04238e-09
ENSG00000138050	THUMPD2	1.17944	3.43936e-10	5.16406e-09
ENSG00000162511	LAPTM5	1.44394	3.45246e-10	5.18044e-09
ENSG00000224116	INHBA-AS1	2.14471	3.58554e-10	5.36312e-09
ENSG00000205189	ZBTB10	1.05767	3.84267e-10	5.7296e-09
MSTRG.17961	RNA5SP392|CCDC9B	1.11353	4.41682e-10	6.52399e-09
MSTRG.4618	BATF3	1.5739	4.43166e-10	6.54182e-09
ENSG00000196110	ZNF699	1.11839	5.26304e-10	7.69224e-09
MSTRG.37894	Z83851.1|Z83851.2|OGFRP1	1.84189	5.63778e-10	8.18933e-09
ENSG00000160172	FAM86C2P	1.40207	5.82399e-10	8.44425e-09
MSTRG.38036	LINC01589|RNU6-1161P	1.20995	6.66802e-10	9.57991e-09
ENSG00000147509	RGS20	1.47326	6.90748e-10	9.89389e-09
MSTRG.57930	PTGES	2.50651	1.05353e-09	1.47594e-08
ENSG00000143816	WNT9A	1.02681	1.09545e-09	1.53286e-08
MSTRG.28427	ZNF790	1.13513	1.11935e-09	1.56537e-08
ENSG00000162105	SHANK2	2.09248	1.14474e-09	1.59898e-08
MSTRG.11948	AC046130.2|ALG10	1.47792	1.15263e-09	1.6081e-08
ENSG00000077238	IL4R	1.09627	1.17724e-09	1.63954e-08
ENSG00000101188	NTSR1	1.61148	1.23036e-09	1.7115e-08
ENSG00000140455	USP3	1.04442	1.23823e-09	1.71942e-08
ENSG00000224635	AL391095.1	1.61595	1.38716e-09	1.91721e-08
ENSG00000184588	PDE4B	1.43393	1.47144e-09	2.02778e-08
ENSG00000169946	ZFPM2	1.9182	1.53206e-09	2.10518e-08
ENSG00000151025	GPR158	1.53104	1.63882e-09	2.24145e-08
ENSG00000125384	PTGER2	1.72788	1.6761e-09	2.29112e-08
MSTRG.43545	NOCT	1.36849	1.69039e-09	2.30683e-08
MSTRG.49692	ADAT2	1.27936	1.80678e-09	2.44853e-08
ENSG00000140470	ADAMTS17	2.09723	1.8973e-09	2.56238e-08
ENSG00000088726	TMEM40	1.47572	1.90319e-09	2.56887e-08
ENSG00000237686	AL109615.3	3.43332	1.97268e-09	2.65301e-08
MSTRG.1239	ZSCAN20	1.10274	2.22607e-09	2.96743e-08
ENSG00000179431	FJX1	1.42487	2.26355e-09	3.01059e-08
ENSG00000128016	ZFP36	1.0877	2.54523e-09	3.36067e-08
ENSG00000148426	PROSER2	1.0907	2.73234e-09	3.60169e-08
ENSG00000069482	GAL	1.25121	2.94054e-09	3.86108e-08
ENSG00000008513	ST3GAL1	1.21301	3.09825e-09	4.04792e-08
MSTRG.59892	XKRX	1.78984	3.14089e-09	4.10136e-08
MSTRG.39332	GLYCTK	1.43374	3.15474e-09	4.11718e-08
ENSG00000133627	ACTR3B	1.08308	3.33457e-09	4.33274e-08
MSTRG.48934	LINC02535	4.57821	3.60671e-09	4.66839e-08
ENSG00000275880	AL139385.1	1.56281	3.7669e-09	4.86775e-08
MSTRG.14785	AL139082.2|AL158066.1|MRPS31P5|AL158066.2|TPTE2P2	1.18552	3.82047e-09	4.93427e-08
ENSG00000164626	KCNK5	1.92282	4.32044e-09	5.54367e-08
MSTRG.21608	SMPD3|AC099521.2	1.18813	4.38783e-09	5.62098e-08
ENSG00000179361	ARID3B	1.04977	4.63494e-09	5.91193e-08
ENSG00000189223	PAX8-AS1	8.04347	4.86087e-09	6.17347e-08
ENSG00000078487	ZCWPW1	1.10136	5.54122e-09	6.98501e-08
MSTRG.50887	RP9P|RP9	1.11522	5.84377e-09	7.35071e-08
ENSG00000033327	GAB2	1.78172	7.48163e-09	9.21967e-08
ENSG00000127554	GFER	1.40728	7.7507e-09	9.53635e-08
MSTRG.53551	ALG1L12P	2.03505	8.06288e-09	9.91528e-08
ENSG00000137273	FOXF2	1.06728	8.95027e-09	1.09553e-07
MSTRG.28926	ZNF296|GEMIN7-AS1	1.43981	9.2754e-09	1.1321e-07
ENSG00000230291	AC078817.1	1.1755	1.04181e-08	1.25826e-07
ENSG00000185453	ZSWIM9	1.01996	1.04778e-08	1.26466e-07
ENSG00000116741	RGS2	1.76339	1.1228e-08	1.34987e-07
ENSG00000166257	SCN3B	1.81603	1.19497e-08	1.43227e-07
ENSG00000226328	NUP50-AS1	1.73024	1.46176e-08	1.73098e-07
MSTRG.31311	LINC01291|LINC01293	1.23235	1.53135e-08	1.80615e-07
MSTRG.37950	SERHL|SERHL2	1.12537	1.70046e-08	1.99368e-07
ENSG00000188177	ZC3H6	1.19797	1.83413e-08	2.13873e-07
MSTRG.42062	AC226119.1|AC226119.2|FAM86EP	1.64664	2.29678e-08	2.64432e-07
ENSG00000272711	AC019069.1	2.17981	2.64292e-08	3.01204e-07
ENSG00000185875	THNSL1	1.03262	3.08022e-08	3.48189e-07
ENSG00000164647	STEAP1	1.39716	3.20729e-08	3.61343e-07
ENSG00000232040	ZBED9	1.07336	3.79848e-08	4.23909e-07
ENSG00000171517	LPAR3	1.31517	3.80876e-08	4.24656e-07
ENSG00000255571	MIR9-3HG	2.50682	3.89621e-08	4.33997e-07
ENSG00000253741	AC108002.1	1.81368	3.9777e-08	4.42241e-07
ENSG00000168993	CPLX1	2.03049	3.98286e-08	4.42607e-07
MSTRG.10467	C11orf70	1.35344	4.09419e-08	4.54268e-07
ENSG00000196453	ZNF777	1.01221	4.4622e-08	4.92174e-07
MSTRG.22781	RNF227	1.32271	4.72527e-08	5.20462e-07
MSTRG.7070	FAM25A|BMS1P3|AL136982.1|AGAP11|AL136982.4|ADIRF|AL136982.6	2.75726	5.07084e-08	5.55163e-07
ENSG00000173698	ADGRG2	1.06737	6.99009e-08	7.50007e-07
MSTRG.44820	LINC02110|GDNF-AS1|AC034226.1	1.37811	7.25964e-08	7.77166e-07
ENSG00000137814	HAUS2	1.01956	7.67957e-08	8.18047e-07
ENSG00000133805	AMPD3	1.01831	7.99704e-08	8.47665e-07
MSTRG.48543	C6orf141	1.21601	8.71887e-08	9.19642e-07
ENSG00000179388	EGR3	1.00955	9.97647e-08	1.04161e-06
MSTRG.21313	SALL1	1.04319	1.12952e-07	1.16948e-06
ENSG00000164296	TIGD6	1.03411	1.2103e-07	1.2482e-06
ENSG00000162998	FRZB	1.11207	1.31759e-07	1.34944e-06
ENSG00000225031	EIF4BP7	1.17024	1.3364e-07	1.36692e-06
ENSG00000183760	ACP7	1.61336	1.40113e-07	1.43065e-06
ENSG00000130818	ZNF426	1.166	1.66042e-07	1.67587e-06
ENSG00000103154	NECAB2	1.13687	1.66273e-07	1.67749e-06
ENSG00000116874	WARS2	1.22809	1.71403e-07	1.72262e-06
ENSG00000136895	GARNL3	1.17355	1.75785e-07	1.76292e-06
ENSG00000223572	CKMT1A	1.21966	1.83064e-07	1.83281e-06
MSTRG.52142	VGF	3.19552	1.83629e-07	1.83769e-06
ENSG00000183018	SPNS2	1.65385	1.99549e-07	1.98525e-06
ENSG00000164532	TBX20	1.42013	2.02759e-07	2.01295e-06
MSTRG.33320	MYOSLID	1.18469	2.13095e-07	2.10584e-06
MSTRG.38884	SCN5A	1.02165	2.14606e-07	2.119e-06
MSTRG.29625	TMEM190	1.21382	2.19313e-07	2.16187e-06
ENSG00000189056	RELN	2.20295	2.29998e-07	2.25497e-06
ENSG00000189337	KAZN	1.399	2.76193e-07	2.66697e-06
ENSG00000155974	GRIP1	2.16782	2.96578e-07	2.85101e-06
MSTRG.2212	NEXN-AS1	1.4358	3.08499e-07	2.95001e-06
ENSG00000058085	LAMC2	1.70274	3.24629e-07	3.10175e-06
ENSG00000198298	ZNF485	1.44853	3.27994e-07	3.13263e-06
MSTRG.31577	STARD7-AS1	1.07882	3.61482e-07	3.44136e-06
ENSG00000226084	AC113935.1	1.03955	3.636e-07	3.45976e-06
ENSG00000177311	ZBTB38	1.86084	3.73873e-07	3.55217e-06
ENSG00000233559	LINC00513	1.83725	3.88611e-07	3.68331e-06
ENSG00000168517	HEXIM2	1.05521	3.93372e-07	3.72546e-06
ENSG00000173253	DMRT2	1.8756	3.98117e-07	3.76888e-06
ENSG00000100505	TRIM9	1.03194	4.03555e-07	3.81731e-06
ENSG00000229656	ITGB1-DT	3.05569	4.76282e-07	4.44655e-06
ENSG00000120051	CFAP58	2.5882	5.03402e-07	4.67942e-06
MSTRG.47147	AC138035.1	1.06996	5.46659e-07	5.03992e-06
ENSG00000122733	PHF24	2.4738	5.53854e-07	5.09948e-06
ENSG00000162894	FCMR	1.63217	5.56247e-07	5.11635e-06
MSTRG.31611	GPAT2P2	1.41891	5.79617e-07	5.31683e-06
MSTRG.926	PAQR7	1.07175	5.90952e-07	5.40194e-06
ENSG00000171532	NEUROD2	1.33019	6.07185e-07	5.53109e-06
MSTRG.9009	AL356215.1	1.26962	6.48054e-07	5.87397e-06
MSTRG.16550	ADAM21	3.16426	6.72451e-07	6.07647e-06
ENSG00000163395	IGFN1	5.93118	6.84459e-07	6.18261e-06
ENSG00000185298	CCDC137	2.39025	6.87802e-07	6.21044e-06
MSTRG.47129	HEIH	1.19767	7.06405e-07	6.36626e-06
ENSG00000154928	EPHB1	1.47975	7.08091e-07	6.37902e-06
ENSG00000171791	BCL2	1.17762	7.44669e-07	6.67043e-06
ENSG00000152784	PRDM8	1.12091	7.46825e-07	6.68721e-06
MSTRG.47788	ZNF165	1.55292	7.59123e-07	6.78962e-06
ENSG00000226221	RPL26P19	1.02848	7.84988e-07	7.0077e-06
ENSG00000272068	AL365181.2	1.77742	8.09037e-07	7.21422e-06
ENSG00000170222	ADPRM	1.20365	8.23117e-07	7.3177e-06
MSTRG.19865	IL9RP3|Z84723.1|WASH4P	1.04553	8.34144e-07	7.4128e-06
ENSG00000156395	SORCS3	2.97171	8.98679e-07	7.94169e-06
ENSG00000138356	AOX1	2.14234	1.08513e-06	9.46239e-06
ENSG00000251287	ALG1L2	2.26023	1.0994e-06	9.57949e-06
ENSG00000140465	CYP1A1	1.16458	1.10316e-06	9.60515e-06
ENSG00000103599	IQCH	1.32942	1.1622e-06	1.0059e-05
ENSG00000132205	EMILIN2	1.26686	1.1849e-06	1.02489e-05
ENSG00000243479	MNX1-AS1	1.0119	1.18869e-06	1.0278e-05
ENSG00000177181	RIMKLA	1.05147	1.22771e-06	1.05882e-05
ENSG00000198046	ZNF667	1.13893	1.24037e-06	1.06818e-05
ENSG00000146374	RSPO3	4.26083	1.33256e-06	1.14175e-05
MSTRG.7043	CDHR1	1.24282	1.58168e-06	1.33919e-05
ENSG00000254703	SENCR	1.31268	1.68712e-06	1.41932e-05
ENSG00000127507	ADGRE2	1.76201	1.7554e-06	1.47257e-05
ENSG00000107485	GATA3	1.28198	1.76471e-06	1.47985e-05
ENSG00000170525	PFKFB3	1.03832	1.85466e-06	1.54924e-05
MSTRG.56462	FAM27C	1.07925	1.88908e-06	1.57521e-05
ENSG00000275215	RNA5-8SN4	1.41688	1.93456e-06	1.60765e-05
ENSG00000168306	ACOX2	1.90444	2.06734e-06	1.707e-05
MSTRG.6510	ASAH2	1.08412	2.28539e-06	1.87266e-05
ENSG00000149716	ORAOV1	1.07502	2.60721e-06	2.1086e-05
MSTRG.9550	BATF2	1.19142	2.62837e-06	2.12425e-05
MSTRG.27432	ZNF442	1.1524	2.64283e-06	2.13448e-05
ENSG00000111452	ADGRD1	3.34651	2.73208e-06	2.20055e-05
ENSG00000059377	TBXAS1	1.05062	2.85557e-06	2.29611e-05
MSTRG.39294	SEMA3B-AS1	1.32468	3.05539e-06	2.44763e-05
ENSG00000011201	ANOS1	1.57229	3.17127e-06	2.53274e-05
MSTRG.29397	ZNF808|ZNF701|RPL39P34	1.06473	3.29395e-06	2.62097e-05
ENSG00000198626	RYR2	2.44541	3.32052e-06	2.63945e-05
ENSG00000148516	ZEB1	1.00914	3.50662e-06	2.77711e-05
ENSG00000173068	BNC2	1.18793	3.56445e-06	2.81819e-05
ENSG00000186056	MATN1-AS1	1.06623	3.78832e-06	2.97628e-05
ENSG00000120217	CD274	1.85321	3.8034e-06	2.98714e-05
ENSG00000185736	ADARB2	4.1362	4.1404e-06	3.23462e-05
ENSG00000146070	PLA2G7	2.2038	4.38672e-06	3.4068e-05
ENSG00000128917	DLL4	1.37373	4.49117e-06	3.48563e-05
MSTRG.24442	AC009720.1	2.34444	4.69259e-06	3.63242e-05
MSTRG.5653	AL365356.5	1.36001	4.76389e-06	3.6852e-05
ENSG00000176055	MBLAC2	1.16549	4.92245e-06	3.79791e-05
ENSG00000121743	GJA3	1.93373	4.95962e-06	3.82285e-05
ENSG00000158483	FAM86C1	1.13463	4.98339e-06	3.83867e-05
ENSG00000140563	MCTP2	2.02348	5.35795e-06	4.10314e-05
ENSG00000198205	ZXDA	1.15724	5.49398e-06	4.20322e-05
MSTRG.30691	AC016722.1	2.87736	5.82939e-06	4.43973e-05
ENSG00000161243	FBXO27	1.13484	5.85208e-06	4.45557e-05
ENSG00000175426	PCSK1	1.20084	6.23353e-06	4.72318e-05
MSTRG.43155	SLC39A8|AC098487.1	1.57797	6.60519e-06	4.98721e-05
MSTRG.33661	AC010735.2|AC010735.1	1.35395	6.94615e-06	5.21966e-05
ENSG00000132164	SLC6A11	1.91841	7.33762e-06	5.4842e-05
ENSG00000127528	KLF2	1.25275	7.58079e-06	5.6481e-05
ENSG00000283199	C13orf46	1.40817	7.63597e-06	5.68741e-05
MSTRG.9286	STX3|OR10Y1P	1.0977	7.94979e-06	5.89886e-05
ENSG00000280435	AC006058.4	1.77665	9.06384e-06	6.63802e-05
ENSG00000167653	PSCA	2.006	9.30444e-06	6.79739e-05
ENSG00000171763	SPATA5L1	1.05648	9.57623e-06	6.98085e-05
ENSG00000174206	C12orf66	1.24313	1.03391e-05	7.48163e-05
ENSG00000215218	UBE2QL1	1.0363	1.05021e-05	7.58562e-05
MSTRG.34679	ZNF337-AS1|AL031673.1	1.72071	1.17234e-05	8.39091e-05
ENSG00000237489	C10orf143	1.69372	1.20334e-05	8.59194e-05
MSTRG.19845	HBA1|HBA2	1.20568	1.21757e-05	8.68568e-05
ENSG00000166922	SCG5	2.92043	1.22585e-05	8.73687e-05
ENSG00000185565	LSAMP	2.10688	1.44421e-05	0.000101643
ENSG00000237289	CKMT1B	1.13925	1.56485e-05	0.000109387
ENSG00000181135	ZNF707	1.09364	1.56845e-05	0.000109606
ENSG00000137449	CPEB2	1.50912	1.6638e-05	0.000115824
ENSG00000135116	HRK	2.0302	1.73238e-05	0.000120457
ENSG00000164171	ITGA2	1.99478	1.74208e-05	0.00012106
ENSG00000280587	LINC01348	1.60783	1.81822e-05	0.00012576
ENSG00000159208	CIART	1.21313	1.82844e-05	0.000126393
ENSG00000197714	ZNF460	1.1079	1.87866e-05	0.000129599
ENSG00000151623	NR3C2	1.03563	1.9788e-05	0.000135952
ENSG00000169252	ADRB2	1.65796	1.99753e-05	0.000137159
ENSG00000165606	DRGX	4.43494	2.13957e-05	0.000146064
ENSG00000173926	2021-03-03	1.26892	2.16245e-05	0.000147456
ENSG00000169297	NR0B1	1.65358	2.59887e-05	0.000174845
MSTRG.7005	TMEM254-AS1|AL356095.3	1.30462	2.6423e-05	0.000177514
MSTRG.49752	AL033504.1|SAMD5	1.79807	2.64939e-05	0.00017789
ENSG00000135063	FAM189A2	1.12256	2.77774e-05	0.000185664
ENSG00000069188	SDK2	1.20313	2.85532e-05	0.000190526
ENSG00000176920	FUT2	6.30507	3.38097e-05	0.000221722
ENSG00000137571	SLCO5A1	4.60736	3.50785e-05	0.000229471
MSTRG.45520	LUCAT1|AC123595.2	3.06411	3.5132e-05	0.000229757
ENSG00000099937	SERPIND1	2.1799	3.52925e-05	0.000230679
ENSG00000203811	HIST2H3C	1.83008	3.66552e-05	0.000238465
MSTRG.31983	SH3RF3-AS1	1.18778	3.70994e-05	0.000240957
ENSG00000189431	RASSF10	2.50886	3.80337e-05	0.000246484
MSTRG.11642	RPL13AP20	1.3676	3.92871e-05	0.000253842
ENSG00000171044	XKR6	1.25773	4.15883e-05	0.00026696
ENSG00000154736	ADAMTS5	1.15533	4.30347e-05	0.000275646
ENSG00000169862	CTNND2	1.18334	4.36802e-05	0.000279176
ENSG00000224596	ZMIZ1-AS1	1.42603	4.53819e-05	0.000289036
MSTRG.41632	AC112907.2	1.50013	4.6864e-05	0.000297914
ENSG00000157423	HYDIN	1.30617	4.89344e-05	0.00030966
ENSG00000229320	KRT8P12	1.12878	5.08278e-05	0.000320185
ENSG00000179776	CDH5	2.04113	5.34765e-05	0.000334908
ENSG00000173404	INSM1	2.95749	5.39032e-05	0.000337223
MSTRG.31916	AC013271.1|AC013268.1|GPAA1P1|LIMS3|AC013268.5	8.35416	5.41041e-05	0.000338301
ENSG00000182993	C12orf60	2.12736	5.66643e-05	0.000353003
MSTRG.6567	LINC01468	1.91333	5.85755e-05	0.000364333
ENSG00000203814	HIST2H2BF	2.12909	5.8956e-05	0.000366415
ENSG00000131773	KHDRBS3	1.80789	6.10565e-05	0.000377975
ENSG00000129990	SYT5	2.30709	6.13156e-05	0.000379182
ENSG00000109511	ANXA10	2.30141	6.32048e-05	0.000390249
MSTRG.33958	AC016999.1	1.70874	6.32207e-05	0.000390249
ENSG00000050030	NEXMIF	2.14591	6.59343e-05	0.000405096
MSTRG.52864	TRBC2	1.29754	6.79444e-05	0.000416364
ENSG00000104059	FAM189A1	1.18658	6.96349e-05	0.000425731
ENSG00000168298	HIST1H1E	2.72706	6.99881e-05	0.000427669
ENSG00000178093	TSSK6	1.25863	7.44166e-05	0.000452392
ENSG00000281832	LINC00602	3.14935	7.70526e-05	0.000466856
MSTRG.31	PERM1	1.04984	7.70747e-05	0.00046687
ENSG00000180914	OXTR	1.02733	7.77387e-05	0.00047029
MSTRG.45085	LINC02057	2.03711	7.94766e-05	0.000479945
MSTRG.13667	AC009804.1	1.27287	8.37013e-05	0.000502378
MSTRG.14331	STARD13-AS	1.22255	8.64377e-05	0.000517881
ENSG00000176593	AC008969.1	1.40291	8.84928e-05	0.000529256
ENSG00000165810	BTNL9	1.04637	9.16233e-05	0.000546183
ENSG00000158406	HIST1H4H	1.39346	9.62042e-05	0.000571043
ENSG00000176933	TOB2P1	1.61854	9.72163e-05	0.000576183
ENSG00000279232	AC008522.1	4.51865	0.000103811	0.000610374
MSTRG.23441	AC005697.1|NOS2|LYRM9	1.00162	0.000104981	0.00061617
MSTRG.29550	ZNF813|AC022137.1	1.11186	0.00010706	0.000626828
ENSG00000155792	DEPTOR	2.00506	0.000111578	0.000650543
ENSG00000223820	CFL1P1	3.14318	0.000112999	0.000658014
ENSG00000134917	ADAMTS8	2.516	0.000126709	0.000730119
ENSG00000139364	TMEM132B	1.23385	0.000128282	0.000738106
ENSG00000200087	SNORA73B	1.45431	0.000133704	0.000766689
ENSG00000278299	TBC1D3C	2.93572	0.000137938	0.000788867
ENSG00000234327	AC012146.1	1.21018	0.000140062	0.000799317
ENSG00000186976	EFCAB6	1.27633	0.000144007	0.000819807
MSTRG.7066	MMRN2|ADIRF-AS1|AL136982.7	2.0691	0.000146679	0.000832614
ENSG00000121904	CSMD2	1.0925	0.000153069	0.000866183
ENSG00000157168	NRG1	1.11803	0.000154004	0.000870846
MSTRG.23062	AC093484.4	1.05417	0.000154433	0.000872647
ENSG00000278616	BEND3P3	1.11557	0.00015874	0.000895486
ENSG00000158683	PKD1L1	2.3722	0.000160344	0.000903456
ENSG00000087085	ACHE	1.25646	0.00016539	0.000929453
ENSG00000140538	NTRK3	2.44777	0.000170058	0.000954326
ENSG00000243137	PSG4	2.24735	0.000170617	0.000956372
ENSG00000138696	BMPR1B	1.49472	0.000170844	0.000957373
ENSG00000115008	IL1A	2.61929	0.000179519	0.00100313
ENSG00000273419	AC004877.1	2.64974	0.000185182	0.00103258
ENSG00000181004	BBS12	1.01038	0.000190658	0.00106012
ENSG00000078401	EDN1	1.07824	0.000197588	0.00109428
ENSG00000099139	PCSK5	2.07833	0.000199354	0.00110276
MSTRG.15414	RPPH1|AL355075.4	3.18126	0.000206338	0.00113768
MSTRG.40612	AMOTL2|RPL39P5	1.1487	0.000218401	0.00119693
ENSG00000278233	RNA5-8SN3	1.39361	0.000228482	0.00124669
MSTRG.13309	C12orf45	1.25513	0.000236103	0.00128501
MSTRG.2751	LINC01356	1.29208	0.000252086	0.00136446
ENSG00000241494	AL355032.1	1.16418	0.000255385	0.00138105
ENSG00000185022	MAFF	1.64958	0.00026315	0.00141947
ENSG00000261115	TMEM178B	1.25725	0.000267435	0.00143865
ENSG00000189068	VSTM1	2.34683	0.000269932	0.00145076
ENSG00000255310	AF131215.5	1.35837	0.000294649	0.00156722
MSTRG.2927	AC244669.2	1.34603	0.000305045	0.00161779
ENSG00000203852	HIST2H3A	1.62008	0.00030907	0.00163619
ENSG00000233184	AC093157.1	1.42775	0.000321509	0.00169295
ENSG00000163884	KLF15	2.79623	0.000322842	0.00169922
ENSG00000172318	B3GALT1	3.7094	0.000329292	0.0017297
MSTRG.3720	RGS5|AL592435.1	1.01119	0.00033029	0.00173417
ENSG00000225720	AL031846.1	2.15075	0.000333795	0.00175102
ENSG00000162711	NLRP3	3.61181	0.000337054	0.00176576
ENSG00000276700	RNA5-8S4	1.38637	0.000337555	0.00176753
ENSG00000130513	GDF15	1.02519	0.000340654	0.00178146
ENSG00000230882	AC005077.4	1.91122	0.00034439	0.00179941
ENSG00000136379	ABHD17C	1.83401	0.000345868	0.00180514
ENSG00000169918	OTUD7A	1.36721	0.000350053	0.00182537
ENSG00000204624	DISP3	2.04129	0.000360496	0.00187445
ENSG00000166823	MESP1	1.0999	0.000365011	0.00189584
ENSG00000113296	THBS4	1.48622	0.000378762	0.00196038
ENSG00000119950	MXI1	1.02892	0.000393326	0.00202833
ENSG00000277200	AC005696.4	1.14257	0.000398928	0.00205307
ENSG00000254860	TMEM9B-AS1	1.62905	0.000431422	0.00220304
ENSG00000157782	CABP1	1.31015	0.00043496	0.00221967
ENSG00000151617	EDNRA	1.04102	0.000435429	0.00222158
ENSG00000104112	SCG3	2.51614	0.00044403	0.0022601
ENSG00000189001	SBSN	2.38232	0.000448145	0.0022781
MSTRG.28487	AC011479.1|C19orf33|SPINT2	1.1619	0.000461987	0.00234042
ENSG00000153233	PTPRR	2.38435	0.000467536	0.00236549
ENSG00000092068	SLC7A8	1.44626	0.000509826	0.00255161
MSTRG.28426	AC020928.1	1.21578	0.00051292	0.00256438
ENSG00000187229	AC100800.1	2.13463	0.000536878	0.00267117
ENSG00000249867	AC090833.1	4.88511	0.000552792	0.00274227
MSTRG.54017	AC087623.2	1.81275	0.000557188	0.00276003
ENSG00000275757	RNA5-8SN1	1.38303	0.000606273	0.00297698
MSTRG.56452	BX088651.4	1.37649	0.000608555	0.00298694
ENSG00000123700	KCNJ2	3.02755	0.000654488	0.00318923
ENSG00000157554	ERG	1.67487	0.000711733	0.00344194
ENSG00000166405	RIC3	1.15909	0.000732498	0.00353224
ENSG00000108924	HLF	1.48897	0.00075654	0.0036341
MSTRG.6543	PRKG1-AS1	1.0035	0.000786011	0.00375811
MSTRG.4522	AL590132.1|AC092017.3|KCNH1|AC092017.4|IPO8P1	1.8795	0.000822371	0.00391116
ENSG00000197467	COL13A1	1.28983	0.000830395	0.00394381
ENSG00000160219	GAB3	1.55237	0.000883784	0.00417911
ENSG00000166206	GABRB3	1.56185	0.000913373	0.00430353
ENSG00000100285	NEFH	1.75042	0.000965468	0.00452107
ENSG00000237977	EIF4HP2	1.78759	0.000981081	0.00458782
ENSG00000072041	SLC6A15	1.99302	0.00100625	0.00469344
ENSG00000182791	CCDC87	1.26106	0.00104621	0.00485208
ENSG00000181291	TMEM132E	1.11978	0.00105036	0.00486847
ENSG00000149633	KIAA1755	2.04387	0.00107156	0.00495611
ENSG00000180479	ZNF571	1.11416	0.00108428	0.00500802
ENSG00000158445	KCNB1	2.20326	0.00110397	0.00508959
ENSG00000227640	SOX21-AS1	3.27085	0.00117177	0.00537432
ENSG00000228013	IL6R-AS1	4.11583	0.00121148	0.00553073
MSTRG.13574	SDS	1.25375	0.00126533	0.00575763
ENSG00000176024	ZNF613	1.07593	0.0013533	0.00610973
MSTRG.59139	AF241728.1	1.05214	0.00140003	0.00629905
ENSG00000157766	ACAN	1.08088	0.00140382	0.00631371
ENSG00000129682	FGF13	1.98188	0.00141066	0.00634088
MSTRG.46908	AC139491.2|AC139493.2|AC139491.6	1.4784	0.00141389	0.00635176
ENSG00000251867	AC009812.1	1.32331	0.00142879	0.00641261
ENSG00000131737	KRT34	3.66684	0.00148319	0.00662407
MSTRG.33776	LINC00471|RNU2-22P|AC017104.5	1.31752	0.00149454	0.00667098
MSTRG.22181	AC126696.2	1.93594	0.00151925	0.00676466
MSTRG.4817	AC096537.1	1.34777	0.00152741	0.0067959
ENSG00000144821	MYH15	2.23412	0.00177807	0.00776078
MSTRG.5816	CDNF	1.59587	0.00188282	0.00816973
ENSG00000227620	ALG1L8P	1.42183	0.00188902	0.00819209
ENSG00000163273	NPPC	3.48106	0.00194305	0.00840176
ENSG00000155530	LRGUK	1.81906	0.00195038	0.00843192
ENSG00000144834	TAGLN3	1.48361	0.00198433	0.00856304
ENSG00000118257	NRP2	1.58449	0.00201702	0.00868823
MSTRG.37668	AL022322.1	1.47997	0.00205301	0.00882882
ENSG00000134242	PTPN22	1.48088	0.00213043	0.0091206
ENSG00000147174	GCNA	1.75653	0.00216914	0.00926922
ENSG00000119283	TRIM67	1.89161	0.00226249	0.00962465
ENSG00000164330	EBF1	1.2229	0.00227213	0.00966045
ENSG00000235776	AC000089.1	1.31917	0.00227604	0.00967184
ENSG00000067082	KLF6	1.29374	0.00227703	0.00967432
ENSG00000260910	LINC00565	2.33736	0.00232182	0.00983808
ENSG00000185046	ANKS1B	1.46332	0.00233318	0.00988092
MSTRG.35949	CU639417.4	1.082	0.00234167	0.00990703
ENSG00000174500	GCSAM	1.30837	0.00234438	0.00991415
ENSG00000122824	NUDT10	1.44582	0.00236187	0.00997386
ENSG00000128918	ALDH1A2	1.68574	0.00239722	0.0101011
ENSG00000239445	ST3GAL6-AS1	2.52261	0.00239756	0.0101011
ENSG00000111432	FZD10	1.3482	0.00241224	0.0101593
ENSG00000184828	ZBTB7C	2.16965	0.00242604	0.0102102
MSTRG.12805	AC107308.1|HMGA2	1.1419	0.00253211	0.0105981
ENSG00000259721	AC090877.2	1.27945	0.00264092	0.0109874
ENSG00000267551	AC005264.1	2.52262	0.00269199	0.0111645
ENSG00000168348	INSM2	2.28883	0.00272001	0.0112709
ENSG00000150594	ADRA2A	1.98714	0.0027389	0.0113372
MSTRG.33525	PLCD4	1.28111	0.00274931	0.0113763
ENSG00000073861	TBX21	1.23431	0.00275398	0.0113902
MSTRG.57247	AL359182.1	1.2204	0.00277336	0.0114618
ENSG00000100678	SLC8A3	2.04241	0.00278661	0.0115105
ENSG00000116132	PRRX1	1.68677	0.00288822	0.0118784
ENSG00000165695	AK8	1.08692	0.00299761	0.01226
ENSG00000013293	SLC7A14	1.86048	0.00302015	0.0123309
MSTRG.48563	RF00100|RN7SK	3.3585	0.00310378	0.0126309
ENSG00000267260	AC020928.2	1.94265	0.00314756	0.0127893
MSTRG.32241	AC133785.1	1.46257	0.0033291	0.013414
ENSG00000226180	AC010536.1	1.13855	0.00341371	0.0137082
ENSG00000103089	FA2H	1.54756	0.00357186	0.0142638
ENSG00000157578	LCA5L	1.23279	0.00361073	0.0143894
ENSG00000257298	AC008147.2	1.78478	0.00384408	0.0151938
ENSG00000227906	SNAP25-AS1	1.73487	0.00386781	0.0152774
ENSG00000224546	EIF4BP3	1.2741	0.00391099	0.0154197
ENSG00000176896	TCEANC	1.01203	0.00399588	0.0157281
ENSG00000261286	ATP2C2-AS1	1.46446	0.00407559	0.0160019
ENSG00000135373	EHF	2.02198	0.00422796	0.0165288
ENSG00000163121	NEURL3	1.91926	0.00433064	0.0168689
ENSG00000197889	MEIG1	2.12176	0.0043712	0.0170073
MSTRG.1516	SZT2-AS1	1.46746	0.00439869	0.0170889
ENSG00000107295	SH3GL2	1.65319	0.00440691	0.0171181
ENSG00000164078	MST1R	1.51783	0.00444728	0.017255
ENSG00000172426	RSPH9	1.27037	0.00447695	0.0173559
MSTRG.39293	U73166.1	1.0076	0.00453495	0.0175577
ENSG00000152292	SH2D6	2.45505	0.00457327	0.0176887
MSTRG.1325	AL929472.3|YRDC	1.01368	0.00468056	0.0180446
ENSG00000231890	DARS-AS1	2.01773	0.00470951	0.0181491
ENSG00000117322	CR2	2.47671	0.00493155	0.0189167
ENSG00000245248	USP2-AS1	1.69287	0.00496716	0.0190255
ENSG00000065621	GSTO2	1.45197	0.0051299	0.0195843
ENSG00000125046	SSUH2	1.9913	0.00513538	0.0195968
ENSG00000172543	CTSW	1.68554	0.00514395	0.0196232
ENSG00000246100	LINC00900	1.31684	0.00514948	0.0196411
MSTRG.3354	AL391069.2	1.02963	0.0051927	0.0197805
ENSG00000185437	SH3BGR	1.21144	0.00522941	0.0199138
ENSG00000165495	PKNOX2	1.05932	0.0053768	0.0203799
ENSG00000237669	HCG4P3	2.15053	0.00538017	0.0203895
ENSG00000106038	EVX1	2.24565	0.00540418	0.0204673
ENSG00000124302	CHST8	1.08547	0.00543063	0.0205478
ENSG00000274911	AL627230.2	1.13388	0.00555726	0.0209665
ENSG00000003147	ICA1	2.07633	0.00566859	0.0213253
ENSG00000136997	MYC	2.24937	0.00567156	0.0213331
ENSG00000139344	AMDHD1	1.20891	0.00586672	0.0219699
ENSG00000169933	FRMPD4	1.74133	0.00588912	0.0220392
ENSG00000164056	SPRY1	1.3654	0.00594561	0.022219
ENSG00000153933	DGKE	1.64037	0.00612498	0.0227921
ENSG00000258377	AL139099.1	1.6442	0.00621722	0.0230844
ENSG00000272086	AC025181.2	1.32989	0.00621904	0.0230876
ENSG00000157890	MEGF11	1.13956	0.00644007	0.0238147
ENSG00000180573	HIST1H2AC	1.54879	0.0071444	0.0260445
ENSG00000153094	BCL2L11	1.42008	0.00716086	0.0260816
ENSG00000250548	LINC01303	1.80512	0.00727278	0.0264188
ENSG00000162078	ZG16B	1.47003	0.0074464	0.0269131
MSTRG.9058	C11orf96|AC087521.3	1.975	0.00747046	0.0269794
MSTRG.33430	AC098820.3|AC098820.1	2.0363	0.00755767	0.0272467
MSTRG.39422	ERC2	1.21504	0.00764809	0.0275243
MSTRG.4752	AL513314.2|AL592148.2	1.07113	0.00771066	0.0277071
ENSG00000166396	SERPINB7	1.05135	0.00785026	0.0281261
ENSG00000145777	TSLP	1.21352	0.00793911	0.0284116
ENSG00000253477	AC012213.1	2.33929	0.00795327	0.0284494
ENSG00000179111	HES7	1.52725	0.00845817	0.0300193
ENSG00000239218	RPS20P22	2.6079	0.00857468	0.0303872
MSTRG.11347	AC006064.4	1.38341	0.00860451	0.0304655
MSTRG.37859	LINC00634	1.00279	0.00865814	0.0306279
ENSG00000101331	CCM2L	1.01072	0.00880597	0.0310749
MSTRG.49472	AL355581.1|SAMD3	1.98324	0.00891649	0.0313921
ENSG00000124107	SLPI	1.05531	0.00904824	0.0318033
ENSG00000102385	DRP2	1.11562	0.00908017	0.0318777
ENSG00000261678	SCRT1	1.46348	0.00937083	0.0327183
MSTRG.29664	ZNF583|ZNF582-AS1	1.47961	0.00954616	0.0332324
ENSG00000163900	TMEM41A	1.28279	0.00958834	0.03334
ENSG00000223947	AC016738.1	1.2349	0.00969473	0.0336357
ENSG00000250748	AC025419.1	1.19714	0.00980207	0.0339732
ENSG00000278090	AC036108.4	2.15197	0.00989471	0.0342441
ENSG00000125571	IL37	2.57997	0.0100312	0.0346101
ENSG00000121797	CCRL2	1.52058	0.0100383	0.0346292
ENSG00000083844	ZNF264	1.97214	0.0102096	0.0351179
MSTRG.53007	AC004890.3	1.48398	0.0102975	0.0353798
MSTRG.9856	MYEOV	1.43686	0.0110731	0.037661
ENSG00000186446	ZNF501	1.21458	0.0110955	0.0377262
ENSG00000205863	C1QTNF9B	2.22663	0.0111011	0.03774
ENSG00000151023	ENKUR	2.4868	0.0113585	0.0384933
ENSG00000260578	AC110597.1	1.86591	0.0114783	0.0388659
ENSG00000224057	EGFR-AS1	1.655	0.0120548	0.0405508
ENSG00000234719	NPIPB2	1.25141	0.0123574	0.0414478
ENSG00000180332	KCTD4	1.26795	0.0124614	0.0417286
ENSG00000261488	AC128688.2	1.04104	0.0130431	0.0433087
MSTRG.43979	AC079858.1	2.57709	0.0135498	0.044746
ENSG00000187821	HELT	1.69177	0.0137505	0.0452579
MSTRG.39688	AC117489.1|PDZRN3-AS1	1.3161	0.013933	0.0457557
ENSG00000166923	GREM1	1.20714	0.0140129	0.0459719
MSTRG.40326	ALG1L	1.88613	0.0143701	0.046924
ENSG00000168350	DEGS2	1.72344	0.0145157	0.0472951
ENSG00000152128	TMEM163	1.64945	0.0145586	0.0474078
ENSG00000082126	MPP4	2.41625	0.0146214	0.0475544
MSTRG.26158	AC120049.1	1.04829	0.0147388	0.0478967
ENSG00000204620	AC115618.1	1.31862	0.0147461	0.047907
ENSG00000232832	LMLN-AS1	1.76724	0.0147651	0.0479558
ENSG00000182256	GABRG3	2.17513	0.0150236	0.0486682
ENSG00000156735	BAG4	1.17282	0.0151334	0.0489501
MSTRG.30690	LINC01119|LINC01118	1.26438	0.0151934	0.0491108
MSTRG.19652	AC016251.1|NR2F2-AS1	1.06552	0.0154799	0.0498867
ENSG00000171119	NRTN	-1.25381	0.0153046	0.0493985
ENSG00000109255	NMU	-1.26389	0.0152555	0.0492709
MSTRG.58289	AL929554.1|TMEM210|LRRC26	-1.2603	0.0148869	0.0483048
ENSG00000270977	AC015849.5	-2.46945	0.014355	0.0468813
ENSG00000186326	RGS9BP	-1.23782	0.0140601	0.0460965
ENSG00000126785	RHOJ	-1.54449	0.0137252	0.045199
ENSG00000275106	AC025594.3	-2.38616	0.0137188	0.0451903
ENSG00000274825	AL023803.2	-2.04939	0.0137023	0.0451486
ENSG00000137872	SEMA6D	-1.20382	0.0136932	0.0451248
ENSG00000197249	SERPINA1	-1.4935	0.0136792	0.0450977
ENSG00000188039	NWD1	-2.87388	0.0136707	0.0450801
ENSG00000167178	ISLR2	-1.82747	0.0135821	0.0448222
ENSG00000273148	AL035563.1	-1.16682	0.0135552	0.0447575
MSTRG.4859	AC099066.2	-1.10108	0.0134586	0.0444757
MSTRG.37124	IGLV1-44	-1.00092	0.0134025	0.0443161
ENSG00000164100	NDST3	-2.79333	0.0132661	0.0439442
MSTRG.37897	NFAM1	-1.36848	0.0124138	0.0416091
ENSG00000109501	WFS1	-1.12802	0.0123153	0.0413273
ENSG00000085831	TTC39A	-1.05848	0.0120904	0.0406365
ENSG00000187955	COL14A1	-2.50317	0.0120613	0.0405668
ENSG00000160963	COL26A1	-1.0316	0.011931	0.0401744
ENSG00000229839	AC018462.1	-1.29087	0.0118761	0.0400311
ENSG00000267924	AC139769.2	-2.72205	0.0115104	0.0389577
ENSG00000181444	ZNF467	-1.54951	0.0110107	0.0374811
ENSG00000239335	LLPH-AS1	-1.12331	0.0109154	0.0371943
ENSG00000247765	AC068446.2	-1.68597	0.0102977	0.0353798
ENSG00000146233	CYP39A1	-1.40257	0.0102303	0.035184
ENSG00000175564	UCP3	-1.41522	0.0101862	0.0350558
MSTRG.58033	AL445645.1	-1.95256	0.01011	0.0348212
ENSG00000156869	FRRS1	-1.40654	0.0100901	0.0347676
ENSG00000010610	CD4	-1.83667	0.00986225	0.0341493
ENSG00000272372	AC009102.2	-1.36856	0.00982069	0.0340328
ENSG00000256340	ABCC6P1	-1.00308	0.00977673	0.0339102
ENSG00000147166	ITGB1BP2	-1.00313	0.00946946	0.0329945
ENSG00000162888	C1orf147	-1.69751	0.00945532	0.0329501
ENSG00000105784	RUNDC3B	-2.83011	0.00944072	0.0329138
ENSG00000279488	AC004623.1	-1.35458	0.00941595	0.0328419
ENSG00000145861	C1QTNF2	-1.07984	0.00928915	0.0325196
ENSG00000258938	AL162311.3	-1.29888	0.00918031	0.0321958
ENSG00000175985	PLEKHD1	-1.40199	0.00899802	0.0316409
ENSG00000196660	SLC30A10	-2.17814	0.00897334	0.0315588
ENSG00000174059	CD34	-1.34963	0.00890795	0.0313709
ENSG00000130518	IQCN	-1.39011	0.00883773	0.0311607
ENSG00000224418	STK24-AS1	-1.80905	0.00877668	0.030987
ENSG00000174599	TRAM1L1	-1.37165	0.00872422	0.0308248
ENSG00000273382	AL356488.3	-1.82476	0.00857012	0.0303756
ENSG00000179284	DAND5	-1.22628	0.00821243	0.0292569
ENSG00000267078	AC015802.1	-2.47345	0.00819105	0.0291984
ENSG00000132965	ALOX5AP	-2.24292	0.00818723	0.0291891
ENSG00000273702	AC091271.1	-1.428	0.00769891	0.0276693
ENSG00000120328	PCDHB12	-1.7019	0.00765506	0.0275452
ENSG00000165507	DEPP1	-1.02717	0.00757266	0.0272902
ENSG00000204287	HLA-DRA	-2.3162	0.00748705	0.0270311
ENSG00000233622	CYP2T1P	-1.35926	0.00745159	0.0269236
ENSG00000235257	ITGA9-AS1	-2.00569	0.00744996	0.0269219
MSTRG.53971	AC124067.2	-2.32472	0.00722998	0.0262795
ENSG00000175471	MCTP1	-1.37433	0.00698623	0.0255593
ENSG00000174576	NPAS4	-1.3392	0.00667145	0.0245474
ENSG00000170835	CEL	-1.16135	0.00664125	0.0244657
ENSG00000163629	PTPN13	-1.08293	0.00655307	0.0241758
ENSG00000270605	AL353622.1	-2.15523	0.00623466	0.023131
ENSG00000281189	GHET1	-1.82957	0.00611725	0.0227669
ENSG00000253720	AC022973.2	-1.70478	0.00611119	0.0227515
ENSG00000130487	KLHDC7B	-1.10451	0.00607892	0.0226421
ENSG00000227199	ST7-AS1	-1.16807	0.00592622	0.0221605
ENSG00000174099	MSRB3	-1.79143	0.00590807	0.0221031
MSTRG.25361	AC087741.3	-1.63981	0.00571186	0.0214608
MSTRG.43448	AC079341.3|TMEM155	-1.12847	0.00559609	0.0210861
ENSG00000120324	PCDHB10	-3.36796	0.0055682	0.0209944
ENSG00000163071	SPATA18	-1.26039	0.0055597	0.0209718
ENSG00000260398	AC068700.1	-1.69746	0.00539013	0.0204211
ENSG00000276728	AC142472.1	-1.18311	0.00539026	0.0204211
ENSG00000197479	PCDHB11	-1.82697	0.00532057	0.0201927
ENSG00000263293	AC068234.2	-1.00572	0.00529972	0.0201297
ENSG00000204396	VWA7	-1.13169	0.00524658	0.0199567
MSTRG.23529	AC026620.1	-1.14848	0.00510364	0.0194946
ENSG00000227082	AC244021.1	-1.71954	0.00509766	0.0194749
ENSG00000005102	MEOX1	-1.27513	0.00490502	0.018821
ENSG00000264207	AC239868.2	-1.73755	0.00467748	0.0180387
MSTRG.29935	TRAPPC12-AS1	-1.1282	0.00443503	0.017216
ENSG00000271780	AL118558.3	-1.4501	0.00439105	0.0170705
ENSG00000279365	AP000695.3	-1.3617	0.00432445	0.0168476
ENSG00000149257	SERPINH1	-1.14223	0.00406952	0.0159883
ENSG00000166321	NUDT13	-1.07453	0.0040453	0.0159094
MSTRG.47311	AL391422.1	-1.39242	0.00382357	0.0151203
ENSG00000151150	ANK3	-1.15668	0.00377834	0.0149615
MSTRG.26919	LRG1|PLIN5|AC011498.4	-2.91412	0.00377591	0.0149546
ENSG00000273456	AC064836.3	-2.36448	0.00370017	0.0146987
ENSG00000280132	AC026471.6	-1.22828	0.00359342	0.0143349
MSTRG.2767	FAM19A3	-2.06143	0.00345407	0.0138444
ENSG00000144810	COL8A1	-1.0145	0.00343362	0.0137788
ENSG00000138135	CH25H	-1.5164	0.00336348	0.0135433
ENSG00000259291	ZNF710-AS1	-1.0146	0.00333107	0.0134196
ENSG00000230982	DSTNP1	-1.37989	0.00330845	0.0133353
ENSG00000253522	MIR3142HG	-1.47935	0.00314595	0.0127849
ENSG00000130176	CNN1	-1.10991	0.00301089	0.0122995
ENSG00000184574	LPAR5	-1.26782	0.00296967	0.0121605
ENSG00000197813	AC011450.1	-1.83056	0.00287076	0.0118148
ENSG00000185745	IFIT1	-1.37723	0.00281754	0.011618
ENSG00000185477	GPRIN3	-2.68798	0.00277446	0.0114643
ENSG00000108176	DNAJC12	-1.47198	0.00264936	0.0110186
ENSG00000168453	HR	-1.0848	0.00262186	0.0109139
ENSG00000224389	C4B	-1.22607	0.00260165	0.0108431
ENSG00000116237	ICMT	-1.20911	0.00251582	0.0105355
ENSG00000259891	AC107375.1	-1.01258	0.00243438	0.0102362
MSTRG.53793	AC107959.3	-1.19287	0.00241785	0.0101775
MSTRG.57824	AL359091.2	-1.62493	0.00227937	0.00968249
ENSG00000255200	PGAM1P8	-2.75027	0.00222399	0.00947791
MSTRG.52048	GPC2	-1.13366	0.0021431	0.00916786
ENSG00000263874	LINC00672	-1.89726	0.00213787	0.00914716
ENSG00000256043	CTSO	-1.23875	0.00211929	0.0090808
ENSG00000275719	AC008622.2	-2.85605	0.00210789	0.00903853
ENSG00000162999	DUSP19	-1.74694	0.00207988	0.00892973
ENSG00000250786	SNHG18	-1.22158	0.00204902	0.00881485
ENSG00000261455	LINC01003	-1.65178	0.00204793	0.00881176
MSTRG.10939	VSIG2	-1.04138	0.00203973	0.0087825
ENSG00000165685	TMEM52B	-1.35155	0.00198494	0.0085641
ENSG00000255366	AC120036.4	-1.96966	0.00195979	0.00846488
ENSG00000256742	AC145422.1	-1.47544	0.00192113	0.0083161
ENSG00000211451	GNRHR2	-1.91957	0.0018691	0.00811615
ENSG00000272419	AC241585.2	-1.05296	0.00181396	0.00790281
MSTRG.46356	PCDHB14|AC244517.10|PCDHB15	-1.84703	0.00174961	0.00765065
ENSG00000273295	AP000350.6	-1.7764	0.00174839	0.00764675
ENSG00000181072	CHRM2	-1.89917	0.00164206	0.00722982
ENSG00000111897	SERINC1	-1.65756	0.0016235	0.00716413
ENSG00000215644	GCGR	-1.3219	0.00159219	0.00703648
ENSG00000260285	AL133367.1	-1.23322	0.00158124	0.00699461
ENSG00000157368	IL34	-2.30508	0.00155205	0.00688608
ENSG00000118849	RARRES1	-1.43368	0.00144153	0.00646197
ENSG00000227051	C14orf132	-1.44929	0.0014417	0.00646197
MSTRG.29233	CD37	-1.06157	0.00137586	0.0061968
ENSG00000272767	JMJD1C-AS1	-1.42991	0.00136091	0.00613943
ENSG00000279519	AC007382.1	-1.10473	0.00118975	0.0054441
MSTRG.13884	AC073592.1	-1.38469	0.0011133	0.00512306
MSTRG.11351	LAG3	-1.30078	0.00110201	0.00508397
ENSG00000145687	SSBP2	-1.07093	0.00110178	0.00508386
ENSG00000134516	DOCK2	-1.54171	0.00103313	0.00480084
ENSG00000275437	AL121832.3	-1.16872	0.00102982	0.00478828
MSTRG.51550	TMEM270	-1.82741	0.00102687	0.00477738
ENSG00000009724	MASP2	-1.09366	0.00100485	0.00468878
ENSG00000261326	LINC01355	-1.13484	0.000987179	0.00461269
ENSG00000196126	HLA-DRB1	-1.28153	0.000983706	0.00459737
ENSG00000266777	SH3GL1P1	-1.85096	0.000968612	0.00453383
ENSG00000279803	AC009090.5	-1.71016	0.000915037	0.00430966
ENSG00000279528	AC115618.3	-1.36963	0.00091032	0.00429172
MSTRG.57109	AL133477.1	-1.02984	0.000815128	0.00388084
ENSG00000178821	TMEM52	-1.52399	0.000782355	0.00374289
ENSG00000168685	IL7R	-1.32405	0.000771881	0.00370027
ENSG00000100427	MLC1	-1.3429	0.000750231	0.00360526
MSTRG.4474	CR1L|CD46P1	-1.83597	0.000728481	0.0035152
ENSG00000266208	AC080112.1	-1.18584	0.000676457	0.00328343
MSTRG.6462	FO681492.1	-1.05475	0.00067425	0.00327338
ENSG00000156463	SH3RF2	-1.10604	0.000666517	0.00323983
ENSG00000126950	TMEM35A	-1.32381	0.000618609	0.00303
ENSG00000108984	MAP2K6	-1.09293	0.000615456	0.00301644
ENSG00000102048	ASB9	-1.02199	0.00057053	0.00282021
MSTRG.3326	CTSK	-1.18672	0.000553868	0.00274589
ENSG00000112852	PCDHB2	-3.31399	0.000540561	0.00268724
ENSG00000259319	AF111167.2	-1.34273	0.000531488	0.00264603
ENSG00000260257	AL035071.1	-1.49363	0.000512783	0.00256424
MSTRG.7149	IFIT2|AL353751.1	-1.06345	0.000495493	0.00248936
ENSG00000064205	WISP2	-2.02039	0.000490096	0.00246539
ENSG00000073331	ALPK1	-1.35861	0.00048195	0.00242958
ENSG00000187260	WDR86	-1.21766	0.000470407	0.00237815
MSTRG.8735	SAA2-SAA4|SAA4|RNA5SP333|SAA2	-4.58683	0.000464098	0.0023496
MSTRG.1863	LINC01771	-1.08919	0.000429706	0.00219475
ENSG00000113211	PCDHB6	-1.65736	0.000426021	0.00217687
ENSG00000171227	TMEM37	-2.12046	0.000415873	0.00213183
ENSG00000176998	HCG4	-1.45126	0.000409424	0.0021016
ENSG00000270953	AC007938.3	-2.3887	0.000404042	0.00207623
ENSG00000162733	DDR2	-1.20704	0.000363928	0.00189105
ENSG00000125650	PSPN	-1.29869	0.000325849	0.00171313
ENSG00000259877	AC009113.1	-1.24887	0.000319384	0.00168363
MSTRG.59557	TRO|RF00614	-1.38327	0.000312939	0.00165409
ENSG00000264269	AC016866.1	-1.39826	0.000306672	0.00162496
ENSG00000170899	GSTA4	-1.21285	0.000298757	0.00158728
ENSG00000165072	MAMDC2	-1.57447	0.00025445	0.00137654
ENSG00000181617	FDCSP	-2.40198	0.000246276	0.00133509
ENSG00000115267	IFIH1	-1.0748	0.000244962	0.00132894
ENSG00000265399	AP005329.2	-1.34918	0.000244505	0.00132707
ENSG00000279296	PRAL	-6.47625	0.00021639	0.00118756
MSTRG.32774	HOXD3|AC009336.2|MIR10B|HOXD4	-1.0422	0.00020902	0.00115058
MSTRG.11495	AC022075.1	-2.29904	0.000199203	0.00110219
ENSG00000138650	PCDH10	-2.63006	0.000198799	0.00110021
ENSG00000274565	AC080038.1	-1.78069	0.000195107	0.00108231
ENSG00000068831	RASGRP2	-1.00354	0.000192609	0.00106971
ENSG00000261526	AC012615.1	-1.4306	0.000179016	0.00100056
ENSG00000147257	GPC3	-1.73357	0.000170291	0.000955409
ENSG00000257151	PWAR6	-1.04359	0.000169733	0.000952728
ENSG00000242512	LINC01206	-4.11657	0.000165	0.000927483
ENSG00000184226	PCDH9	-1.75443	0.000141335	0.000805951
ENSG00000116701	NCF2	-2.99155	0.000139699	0.000797778
ENSG00000167964	RAB26	-1.30425	0.000135056	0.000773878
ENSG00000225864	HCG4P11	-2.18197	0.000122559	0.00070897
ENSG00000225872	LINC01529	-1.22274	0.000121936	0.000705714
ENSG00000247400	DNAJC3-AS1	-1.31805	0.000121423	0.000703086
ENSG00000177409	SAMD9L	-1.45031	0.000117558	0.000682211
ENSG00000162692	VCAM1	-3.1069	0.000111879	0.000651974
ENSG00000099953	MMP11	-1.42764	0.000107986	0.000631465
ENSG00000147041	SYTL5	-3.32546	0.000107567	0.000629172
ENSG00000278962	AC092645.1	-2.26485	0.000105307	0.000617327
ENSG00000114115	RBP1	-1.62721	0.000101626	0.000598717
MSTRG.58370	STPG3	-1.94063	0.00010149	0.000598064
ENSG00000279833	AL031846.2	-1.32938	9.99685e-05	0.000590276
ENSG00000144152	FBLN7	-1.36322	9.71473e-05	0.000576063
MSTRG.35434	RIPOR3	-1.40053	9.65907e-05	0.00057305
MSTRG.46010	AC116366.1	-1.19905	9.56626e-05	0.000568256
ENSG00000279495	AL928654.4	-1.12915	8.64272e-05	0.000517881
ENSG00000196196	HRCT1	-1.09341	8.10553e-05	0.00048796
ENSG00000187689	AMTN	-1.39425	8.02889e-05	0.000483993
ENSG00000141750	STAC2	-1.6721	8.01831e-05	0.000483594
ENSG00000164128	NPY1R	-1.68647	7.22174e-05	0.000440267
ENSG00000116299	KIAA1324	-1.99017	7.19029e-05	0.000438576
ENSG00000186314	PRELID2	-1.00121	6.58162e-05	0.000404581
ENSG00000177234	LINC01561	-1.50852	6.44905e-05	0.000397051
ENSG00000228343	AC115618.2	-1.66686	6.38951e-05	0.000393898
ENSG00000254389	RHPN1-AS1	-1.26271	5.78309e-05	0.000359985
ENSG00000260400	AL513534.1	-1.89024	5.59284e-05	0.000348786
MSTRG.24011	HSD17B1|HSD17B1P1	-1.11571	5.39574e-05	0.000337473
ENSG00000040731	CDH10	-2.04156	5.03308e-05	0.000317477
ENSG00000249592	AC139887.2	-1.42638	4.89673e-05	0.000309786
ENSG00000099377	HSD3B7	-1.25034	4.6249e-05	0.000294163
ENSG00000276600	RAB7B	-2.12392	3.96469e-05	0.000255957
ENSG00000177374	HIC1	-2.12946	3.59679e-05	0.00023464
ENSG00000137965	IFI44	-1.88388	3.49116e-05	0.000228568
ENSG00000164136	IL15	-1.2324	3.37898e-05	0.000221654
MSTRG.48085	AL645941.2|HLA-DMB|HLA-DMA	-1.0458	3.12168e-05	0.000206032
ENSG00000187653	TMSB4XP8	-1.10528	2.87242e-05	0.000191215
ENSG00000135315	CEP162	-1.03375	2.75706e-05	0.000184438
ENSG00000170439	METTL7B	-1.62783	2.6956e-05	0.000180582
ENSG00000233251	AC007743.1	-2.2349	2.57611e-05	0.000173412
ENSG00000170962	PDGFD	-1.58773	2.55945e-05	0.000172439
ENSG00000271646	AC099343.3	-1.20653	2.5271e-05	0.000170356
MSTRG.12216	CCDC65	-1.52374	2.42379e-05	0.000164093
ENSG00000099617	EFNA2	-1.01308	2.01821e-05	0.000138418
MSTRG.22688	AC040977.2|MIR497|ALOX12-AS1|MIR497HG	-1.09377	1.89916e-05	0.000130899
ENSG00000223960	AC009948.1	-1.02191	1.57171e-05	0.000109802
ENSG00000231290	APCDD1L-AS1	-1.30707	1.50248e-05	0.000105432
ENSG00000272501	AL662844.4	-1.9294	1.39941e-05	9.87857e-05
MSTRG.19687	AC118658.1	-1.82642	1.39065e-05	9.82555e-05
MSTRG.17622	AC124312.2	-1.04647	1.31226e-05	9.3106e-05
ENSG00000279348	AC012513.3	-1.56511	1.26333e-05	8.98501e-05
ENSG00000176533	GNG7	-1.38348	1.25588e-05	8.93741e-05
MSTRG.37336	AL031186.1	-1.43416	1.203e-05	8.59194e-05
ENSG00000100271	TTLL1	-1.78973	1.14535e-05	8.22259e-05
ENSG00000073350	LLGL2	-2.51436	1.11176e-05	7.99601e-05
ENSG00000160097	FNDC5	-1.02775	1.0782e-05	7.77596e-05
ENSG00000172575	RASGRP1	-1.24576	1.04903e-05	7.57943e-05
ENSG00000143494	VASH2	-1.6059	1.04836e-05	7.57692e-05
MSTRG.20441	AC133065.3|CIITA	-1.03954	9.88345e-06	7.18266e-05
ENSG00000247095	MIR210HG	-1.95023	9.75331e-06	7.09881e-05
ENSG00000168481	LGI3	-1.7584	9.44296e-06	6.89219e-05
ENSG00000173227	SYT12	-1.80349	8.88315e-06	6.51578e-05
ENSG00000168300	PCMTD1	-1.05864	8.58448e-06	6.32417e-05
ENSG00000267100	ILF3-AS1	-1.0924	7.93054e-06	5.88827e-05
ENSG00000196917	HCAR1	-1.31219	7.20854e-06	5.39283e-05
MSTRG.31938	AC108463.1	-1.15561	7.07214e-06	5.30254e-05
MSTRG.17704	PDCD6IPP2|AC055876.3|AC055876.1	-1.10605	6.96814e-06	5.23286e-05
MSTRG.54388	MSC-AS1	-1.39025	6.80829e-06	5.1242e-05
ENSG00000103313	MEFV	-1.70496	6.68876e-06	5.04387e-05
ENSG00000261040	WFDC21P	-1.20935	6.57269e-06	4.96584e-05
ENSG00000187601	MAGEH1	-1.32077	5.66451e-06	4.32529e-05
ENSG00000114698	PLSCR4	-1.55641	5.61031e-06	4.28806e-05
ENSG00000180592	SKIDA1	-1.57558	5.2212e-06	4.0049e-05
ENSG00000169750	RAC3	-1.48729	5.18249e-06	3.98037e-05
ENSG00000163017	ACTG2	-1.87533	5.05007e-06	3.88497e-05
ENSG00000026950	BTN3A1	-1.19437	5.02887e-06	3.87118e-05
ENSG00000280649	AC245100.8	-1.42736	4.62525e-06	3.58499e-05
ENSG00000139445	FOXN4	-1.38798	4.26012e-06	3.31829e-05
MSTRG.1057	FABP3	-1.43414	4.24707e-06	3.31031e-05
ENSG00000160446	ZDHHC12	-1.01263	4.20963e-06	3.28437e-05
ENSG00000168542	COL3A1	-6.97297	3.95445e-06	3.09651e-05
ENSG00000170458	CD14	-2.1078	3.72517e-06	2.92959e-05
MSTRG.19309	AC245033.3|UBE2Q2P6|CSPG4P10	-1.0233	3.69063e-06	2.90726e-05
ENSG00000242207	HOXB-AS4	-2.04223	3.65114e-06	2.87808e-05
ENSG00000163624	CDS1	-1.11668	3.55317e-06	2.81022e-05
ENSG00000170786	SDR16C5	-1.19681	3.4822e-06	2.7587e-05
MSTRG.46348	AC244517.6|AC244517.8|PCDHB8|PCDHB16|PCDHB9	-2.09445	3.11026e-06	2.48653e-05
ENSG00000151470	C4orf33	-1.66825	3.10131e-06	2.48021e-05
ENSG00000115461	IGFBP5	-1.8423	3.09009e-06	2.47207e-05
MSTRG.1295	RNU6-510P	-1.7879	3.04147e-06	2.4373e-05
ENSG00000170271	FAXDC2	-1.58578	2.7005e-06	2.17734e-05
ENSG00000125629	INSIG2	-1.02245	2.59322e-06	2.09872e-05
ENSG00000273253	AL022328.4	-1.18021	2.51875e-06	2.04474e-05
MSTRG.52047	GAL3ST4	-1.27393	2.47683e-06	2.01279e-05
MSTRG.37036	RN7SKP63|RIMBP3B	-4.76889	2.43677e-06	1.98231e-05
ENSG00000164342	TLR3	-1.73141	2.35418e-06	1.92568e-05
ENSG00000106086	PLEKHA8	-1.02513	2.26274e-06	1.85539e-05
ENSG00000189184	PCDH18	-3.31629	2.2e-06	1.80958e-05
MSTRG.16660	DNAL1	-1.5519	2.02363e-06	1.67441e-05
ENSG00000182310	SPACA6	-1.22036	1.85816e-06	1.55162e-05
MSTRG.13539	OAS2	-1.0959	1.67691e-06	1.41123e-05
ENSG00000102230	PCYT1B	-1.52708	1.66475e-06	1.40249e-05
ENSG00000163431	LMOD1	-1.95201	1.34632e-06	1.15229e-05
ENSG00000186998	EMID1	-1.1431	1.29854e-06	1.11543e-05
ENSG00000102886	GDPD3	-2.21274	1.12939e-06	9.80827e-06
ENSG00000260597	AC012531.1	-1.22333	1.10647e-06	9.6304e-06
ENSG00000010704	HFE	-1.07127	1.08517e-06	9.46239e-06
ENSG00000284669	AC092053.3	-7.38556	1.05185e-06	9.19218e-06
ENSG00000250508	AP000808.1	-2.29388	9.00648e-07	7.95612e-06
MSTRG.22610	AC233723.2|GLTPD2	-1.19541	8.93157e-07	7.8988e-06
MSTRG.8745	SAA1|RNA5SP334	-2.95755	8.53061e-07	7.56116e-06
MSTRG.12546	IKZF4	-1.20647	8.37784e-07	7.43411e-06
ENSG00000137673	MMP7	-7.17519	7.3157e-07	6.56553e-06
ENSG00000111846	GCNT2	-1.06439	6.57604e-07	5.95596e-06
ENSG00000184564	SLITRK6	-3.05341	5.97528e-07	5.45362e-06
ENSG00000120068	HOXB8	-1.61719	5.9264e-07	5.41319e-06
ENSG00000249641	HOXC13-AS	-1.15678	5.25626e-07	4.85926e-06
MSTRG.37258	MIATNB|RF01877|MIAT|RF01875|RF01874	-1.10224	5.17889e-07	4.79712e-06
ENSG00000021300	PLEKHB1	-2.81336	5.06017e-07	4.70188e-06
ENSG00000255690	TRIL	-2.10433	4.47515e-07	4.21291e-06
ENSG00000005469	CROT	-1.07388	3.89493e-07	3.69019e-06
ENSG00000260604	AL590004.4	-2.50231	3.8638e-07	3.66363e-06
ENSG00000263843	AC022211.2	-1.25047	3.80548e-07	3.61124e-06
MSTRG.7508	AL133215.2	-2.00877	3.79487e-07	3.60261e-06
ENSG00000277476	AC005332.6	-1.40928	3.01533e-07	2.89158e-06
ENSG00000180425	C11orf71	-1.13757	2.63812e-07	2.55786e-06
ENSG00000182220	ATP6AP2	-1.16594	2.53322e-07	2.46613e-06
ENSG00000178033	CALHM5	-2.33608	2.43186e-07	2.3754e-06
ENSG00000206417	H1FX-AS1	-1.12686	2.3434e-07	2.29564e-06
MSTRG.26896	EBI3	-1.52209	2.18957e-07	2.15925e-06
ENSG00000178401	DNAJC22	-1.27797	2.16741e-07	2.13919e-06
ENSG00000260804	LINC01963	-1.54503	2.04521e-07	2.02788e-06
ENSG00000052795	FNIP2	-1.11507	1.88719e-07	1.88464e-06
ENSG00000186470	BTN3A2	-1.72289	1.71832e-07	1.7262e-06
ENSG00000185880	TRIM69	-1.05023	1.57558e-07	1.59432e-06
ENSG00000215068	AC025171.2	-1.40346	1.55485e-07	1.5747e-06
ENSG00000204682	CASC10	-1.06071	1.47488e-07	1.50077e-06
ENSG00000167549	CORO6	-1.20109	1.2861e-07	1.31889e-06
ENSG00000198934	MAGEE1	-1.01243	1.06619e-07	1.10779e-06
ENSG00000106003	LFNG	-1.07655	9.43554e-08	9.91255e-07
ENSG00000229619	MBNL1-AS1	-1.793	8.50124e-08	8.98691e-07
ENSG00000100346	CACNA1I	-2.13566	7.94975e-08	8.4303e-07
ENSG00000251348	HSPD1P11	-1.91646	6.24121e-08	6.73015e-07
MSTRG.27755	KCNN1	-1.35088	4.88994e-08	5.36849e-07
ENSG00000204248	COL11A2	-1.22398	4.45483e-08	4.9159e-07
ENSG00000083123	BCKDHB	-1.27108	4.31415e-08	4.77403e-07
MSTRG.15421	RNASE4|ANG|AL163636.2	-1.53432	4.30656e-08	4.77009e-07
MSTRG.47960	AL645933.2	-1.53021	3.43051e-08	3.8466e-07
MSTRG.32846	HOXD11|HOXD10	-2.98949	3.41855e-08	3.835e-07
ENSG00000133321	RARRES3	-1.6382	3.23849e-08	3.64337e-07
MSTRG.47623	C6orf229|RIPOR2|AL512428.1	-4.06825	3.12063e-08	3.52588e-07
ENSG00000171604	CXXC5	-1.02256	2.56625e-08	2.93173e-07
MSTRG.50270	GPR146	-1.27656	2.37338e-08	2.72587e-07
ENSG00000171503	ETFDH	-1.05012	2.15416e-08	2.48375e-07
ENSG00000165102	HGSNAT	-1.04741	1.99532e-08	2.30847e-07
ENSG00000185432	METTL7A	-4.07108	1.89911e-08	2.20472e-07
MSTRG.10779	FXYD2|FXYD6|FXYD6-FXYD2	-1.16156	1.64326e-08	1.9314e-07
ENSG00000126458	RRAS	-1.13082	1.62122e-08	1.90739e-07
ENSG00000179841	AKAP5	-2.14319	1.49665e-08	1.76942e-07
MSTRG.3416	ANXA9	-1.22298	1.33716e-08	1.58981e-07
ENSG00000135472	FAIM2	-1.33714	1.17219e-08	1.40568e-07
ENSG00000205269	TMEM170B	-1.09276	9.45837e-09	1.15117e-07
ENSG00000135828	RNASEL	-1.13537	7.05793e-09	8.74311e-08
MSTRG.9687	AP000759.1	-1.0889	6.9566e-09	8.63115e-08
ENSG00000111319	SCNN1A	-1.25307	6.13322e-09	7.68503e-08
ENSG00000085563	ABCB1	-2.05278	5.66135e-09	7.13263e-08
MSTRG.19399	DNM1P51|UBE2Q2P11|CSPG4P5	-1.00424	4.93597e-09	6.26547e-08
ENSG00000172348	RCAN2	-2.23829	4.70018e-09	5.98545e-08
ENSG00000102362	SYTL4	-1.03855	4.34777e-09	5.57268e-08
ENSG00000168675	LDLRAD4	-1.99365	3.55699e-09	4.61161e-08
ENSG00000038427	VCAN	-1.1529	3.42085e-09	4.44241e-08
ENSG00000106080	FKBP14	-1.09158	2.62968e-09	3.47024e-08
ENSG00000057657	PRDM1	-1.37299	1.80351e-09	2.44549e-08
ENSG00000182010	RTKN2	-1.48414	1.55061e-09	2.1282e-08
ENSG00000154175	ABI3BP	-2.06691	1.47261e-09	2.02821e-08
ENSG00000179344	HLA-DQB1	-1.65012	1.4582e-09	2.01305e-08
MSTRG.36932	AC006547.1|AC006547.3	-1.04099	1.40748e-09	1.94417e-08
ENSG00000134245	WNT2B	-1.7295	8.8939e-10	1.25716e-08
ENSG00000261150	EPPK1	-1.20761	8.27008e-10	1.17389e-08
MSTRG.51356	AC114501.2|AC114501.1	-1.21203	6.7804e-10	9.73545e-09
ENSG00000169174	PCSK9	-2.1742	6.04171e-10	8.7492e-09
ENSG00000140284	SLC27A2	-1.29757	5.61043e-10	8.16038e-09
ENSG00000274276	CBSL	-1.11154	3.2737e-10	4.94042e-09
MSTRG.50737	HOXA-AS2	-1.13031	2.87092e-10	4.38009e-09
ENSG00000085117	CD82	-1.02092	2.85535e-10	4.35916e-09
ENSG00000120868	APAF1	-1.02761	2.57814e-10	3.95381e-09
ENSG00000136842	TMOD1	-1.17491	2.42666e-10	3.74613e-09
ENSG00000029534	ANK1	-1.13589	2.23993e-10	3.49405e-09
ENSG00000134247	PTGFRN	-1.10388	1.52302e-10	2.43683e-09
ENSG00000123570	RAB9B	-1.88777	1.52121e-10	2.43558e-09
ENSG00000128606	LRRC17	-1.46845	1.30602e-10	2.1125e-09
MSTRG.24441	HOXB-AS2	-1.45299	1.07788e-10	1.78126e-09
ENSG00000138468	SENP7	-1.01639	1.06932e-10	1.76834e-09
ENSG00000165288	BRWD3	-1.17209	1.01424e-10	1.67961e-09
ENSG00000068615	REEP1	-1.21763	9.74536e-11	1.61725e-09
ENSG00000235823	OLMALINC	-1.01219	7.97846e-11	1.33622e-09
ENSG00000079257	LXN	-1.29144	4.48228e-11	7.75398e-10
MSTRG.8962	PRRG4	-1.30091	4.42763e-11	7.67066e-10
ENSG00000172346	CSDC2	-1.70251	3.98584e-11	6.94088e-10
ENSG00000122707	RECK	-1.02207	3.71883e-11	6.49985e-10
MSTRG.3485	EFNA4|AL691442.1|EFNA3	-1.07957	3.49992e-11	6.13082e-10
MSTRG.42049	AC141928.1	-1.55831	3.43276e-11	6.03105e-10
ENSG00000185813	PCYT2	-1.06917	3.2539e-11	5.73811e-10
MSTRG.5622	WDR37	-1.22642	2.92931e-11	5.19283e-10
ENSG00000198768	APCDD1L	-1.19808	2.90689e-11	5.16082e-10
ENSG00000228630	HOTAIR	-1.43669	2.60339e-11	4.65343e-10
MSTRG.25862	AC106037.2	-1.08458	2.57316e-11	4.60637e-10
MSTRG.38793	TRANK1	-1.14043	2.38015e-11	4.28354e-10
ENSG00000168916	ZNF608	-1.63333	2.11828e-11	3.82974e-10
ENSG00000007402	CACNA2D2	-1.00874	1.90399e-11	3.46296e-10
ENSG00000102038	SMARCA1	-1.10931	1.88512e-11	3.43182e-10
ENSG00000160200	CBS	-1.17433	1.8507e-11	3.37695e-10
ENSG00000146013	GFRA3	-1.20187	1.51841e-11	2.80174e-10
ENSG00000162654	GBP4	-3.30749	1.43377e-11	2.66264e-10
ENSG00000124507	PACSIN1	-1.35971	1.43445e-11	2.66264e-10
ENSG00000120594	PLXDC2	-2.73285	1.34322e-11	2.50508e-10
MSTRG.2631	PSRC1	-1.01379	1.12918e-11	2.12771e-10
ENSG00000205978	NYNRIN	-1.35793	1.06441e-11	2.01208e-10
ENSG00000134243	SORT1	-1.16939	1.02798e-11	1.9573e-10
MSTRG.19314	LINC01583	-2.08345	8.52407e-12	1.63884e-10
MSTRG.10963	TECTA|AP000646.1|TBCEL	-1.06367	8.20151e-12	1.57939e-10
MSTRG.28013	LINC01224	-1.28111	5.07157e-12	1.00362e-10
ENSG00000092964	DPYSL2	-1.03126	5.00641e-12	9.92385e-11
ENSG00000019582	CD74	-2.78476	4.55928e-12	9.09088e-11
ENSG00000273270	AC090114.2	-1.50745	3.6163e-12	7.29678e-11
ENSG00000104967	NOVA2	-1.16815	3.13634e-12	6.41039e-11
MSTRG.37106	GSTT2	-1.02773	2.78365e-12	5.74914e-11
MSTRG.37715	CBX7|COX5BP7	-1.10491	2.57118e-12	5.33362e-11
ENSG00000173442	EHBP1L1	-1.02522	2.38611e-12	4.98911e-11
ENSG00000158270	COLEC12	-1.16283	2.36138e-12	4.94176e-11
ENSG00000129038	LOXL1	-1.14403	2.04425e-12	4.31244e-11
MSTRG.8414	OR56B1|TRIM22	-1.50817	1.9779e-12	4.17993e-11
ENSG00000069424	KCNAB2	-1.36226	1.58838e-12	3.39621e-11
ENSG00000213190	MLLT11	-1.83779	1.52089e-12	3.26074e-11
ENSG00000116133	DHCR24	-1.07979	1.39427e-12	3.00288e-11
ENSG00000090238	YPEL3	-1.93761	1.28839e-12	2.78755e-11
ENSG00000181634	TNFSF15	-2.13203	1.19229e-12	2.58909e-11
ENSG00000095739	BAMBI	-1.27624	4.15931e-13	9.44855e-12
MSTRG.30864	AC011306.1|CCDC85A|AC007744.1	-2.61749	4.0527e-13	9.21523e-12
ENSG00000164576	SAP30L	-1.14581	3.85799e-13	8.78938e-12
ENSG00000171155	C1GALT1C1	-1.0443	3.74167e-13	8.5326e-12
ENSG00000138735	PDE5A	-1.51606	3.0225e-13	6.96649e-12
ENSG00000112773	FAM46A	-1.12515	2.92653e-13	6.75185e-12
ENSG00000123364	HOXC13	-1.10081	2.7642e-13	6.40488e-12
ENSG00000117016	RIMS3	-1.81972	2.7678e-13	6.40488e-12
MSTRG.3741	PBX1	-1.46806	2.57771e-13	6.01161e-12
ENSG00000165617	DACT1	-1.3661	2.2698e-13	5.33032e-12
MSTRG.8300	CTSD|AC068580.4|IFITM10	-1.15907	1.86325e-13	4.42336e-12
MSTRG.2335	GBP2|GBP7	-3.52183	1.47038e-13	3.52652e-12
MSTRG.42573	UGDH-AS1	-1.10477	1.46613e-13	3.51991e-12
ENSG00000211448	DIO2	-1.26873	1.45168e-13	3.4923e-12
ENSG00000076716	GPC4	-1.06888	1.33302e-13	3.21666e-12
ENSG00000169439	SDC2	-1.35402	1.24391e-13	3.01085e-12
ENSG00000164308	ERAP2	-1.11942	1.22379e-13	2.97126e-12
ENSG00000129675	ARHGEF6	-1.15836	9.6518e-14	2.37509e-12
ENSG00000121064	SCPEP1	-1.24227	8.28529e-14	2.0646e-12
MSTRG.45764	STARD4-AS1	-1.46262	7.29486e-14	1.82549e-12
ENSG00000012822	CALCOCO1	-1.09722	5.89421e-14	1.48441e-12
ENSG00000196116	TDRD7	-1.09722	2.63537e-14	6.9169e-13
ENSG00000168874	ATOH8	-1.70749	2.57142e-14	6.76407e-13
ENSG00000123933	MXD4	-1.15783	1.87184e-14	4.96248e-13
MSTRG.37099	ZNF70	-1.2191	1.76974e-14	4.70763e-13
ENSG00000138685	FGF2	-1.47417	1.74721e-14	4.65293e-13
MSTRG.5237	NID1	-1.15194	1.72422e-14	4.60726e-13
ENSG00000132932	ATP8A2	-1.33903	9.36778e-15	2.56995e-13
MSTRG.41076	AC080013.1|MFSD1	-1.08708	8.81954e-15	2.42799e-13
ENSG00000132688	NES	-1.58074	8.05305e-15	2.22215e-13
MSTRG.1744	DMBX1	-1.17378	5.83584e-15	1.63321e-13
ENSG00000131094	C1QL1	-1.03864	5.29971e-15	1.48668e-13
MSTRG.4287	AL691482.3|ELF3	-1.88697	4.66269e-15	1.31266e-13
MSTRG.319	TNFRSF9	-1.15227	3.06487e-15	8.83878e-14
ENSG00000140199	SLC12A6	-1.06609	2.92408e-15	8.46373e-14
ENSG00000185920	PTCH1	-1.49494	2.66748e-15	7.74946e-14
ENSG00000146757	ZNF92	-1.05764	1.71094e-15	5.04494e-14
MSTRG.6659	TET1	-1.27332	1.68882e-15	4.99215e-14
ENSG00000198663	C6orf89	-1.32188	9.73583e-16	2.97843e-14
ENSG00000198715	GLMP	-1.14853	9.11689e-16	2.80359e-14
MSTRG.52564	OPN1SW	-1.72314	6.19082e-16	1.95134e-14
ENSG00000105894	PTN	-1.35739	5.11592e-16	1.63268e-14
ENSG00000163683	SMIM14	-1.2576	4.86041e-16	1.55323e-14
ENSG00000179403	VWA1	-1.37467	4.26967e-16	1.37186e-14
ENSG00000125648	SLC25A23	-1.16373	3.98616e-16	1.28251e-14
MSTRG.35551	CYP24A1	-2.4842	3.78681e-16	1.22337e-14
ENSG00000167100	SAMD14	-1.67469	2.78463e-16	9.15869e-15
ENSG00000143344	RGL1	-1.23495	2.49784e-16	8.35487e-15
MSTRG.2359	RF00019|GBP3	-1.46509	2.25186e-16	7.5642e-15
MSTRG.58284	GRIN1	-1.75834	2.12089e-16	7.15476e-15
ENSG00000216775	AL109918.1	-2.08092	1.20316e-16	4.14153e-15
ENSG00000148218	ALAD	-1.06258	1.0738e-16	3.72336e-15
ENSG00000164294	GPX8	-1.85341	7.8882e-17	2.77177e-15
ENSG00000132561	MATN2	-1.11252	7.30684e-17	2.57514e-15
ENSG00000198840	MT-ND3	-1.18784	3.86071e-17	1.38751e-15
ENSG00000111670	GNPTAB	-1.06563	1.36714e-17	5.15634e-16
MSTRG.10745	SIDT2|TAGLN	-1.29356	1.1544e-17	4.38893e-16
ENSG00000108691	CCL2	-3.743	8.15114e-18	3.11403e-16
ENSG00000174684	B4GAT1	-1.13166	6.48346e-18	2.49639e-16
ENSG00000214135	AC132008.2	-1.0181	5.50297e-18	2.13335e-16
ENSG00000157851	DPYSL5	-1.0509	5.15077e-18	2.00009e-16
ENSG00000162745	OLFML2B	-2.18165	3.24834e-18	1.2718e-16
ENSG00000060982	BCAT1	-1.21814	2.84106e-18	1.12163e-16
MSTRG.38185	MOV10L1	-1.49466	2.26239e-18	9.03733e-17
ENSG00000105270	CLIP3	-1.05956	1.9949e-18	8.02304e-17
ENSG00000143153	ATP1B1	-1.00614	1.87068e-18	7.5491e-17
ENSG00000109472	CPE	-1.37672	1.00886e-18	4.15638e-17
ENSG00000170581	STAT2	-1.0358	9.91821e-19	4.09329e-17
ENSG00000125378	BMP4	-2.14767	8.73597e-19	3.62436e-17
ENSG00000138413	IDH1	-1.40033	4.78932e-19	2.04068e-17
ENSG00000169504	CLIC4	-1.03062	4.3525e-19	1.86464e-17
ENSG00000113209	PCDHB5	-2.40751	4.14515e-19	1.77903e-17
ENSG00000139793	MBNL2	-1.02361	1.81504e-19	7.99294e-18
ENSG00000127585	FBXL16	-1.16337	1.28994e-19	5.77736e-18
MSTRG.58138	COL5A1-AS1	-1.25359	1.15219e-19	5.20975e-18
ENSG00000196743	GM2A	-1.1395	6.42702e-20	2.94574e-18
MSTRG.57576	AL160272.1|AL160272.2|TLR4	-1.1549	6.42762e-20	2.94574e-18
ENSG00000148180	GSN	-1.00102	4.78797e-20	2.25101e-18
ENSG00000030582	GRN	-1.32686	3.73339e-20	1.76928e-18
ENSG00000071575	TRIB2	-1.47792	3.65378e-20	1.73503e-18
ENSG00000170035	UBE2E3	-1.29407	2.367e-20	1.14002e-18
ENSG00000177098	SCN4B	-1.44578	1.65404e-20	8.09829e-19
ENSG00000221963	APOL6	-1.31605	9.27055e-21	4.6251e-19
ENSG00000256235	SMIM3	-1.23567	5.94599e-21	3.01094e-19
MSTRG.21335	AC007336.3|MMP2	-1.70425	5.63057e-21	2.85733e-19
ENSG00000171812	COL8A2	-2.21635	4.41646e-21	2.25574e-19
MSTRG.11339	PIANP	-1.40462	2.66794e-21	1.39583e-19
ENSG00000078114	NEBL	-1.83914	2.61322e-21	1.37023e-19
ENSG00000132530	XAF1	-1.26143	1.17463e-21	6.28455e-20
ENSG00000104081	BMF	-1.4775	1.0596e-21	5.72086e-20
ENSG00000101986	ABCD1	-1.07038	4.91924e-22	2.69908e-20
MSTRG.35757	CABLES2	-1.07351	4.7109e-22	2.59078e-20
ENSG00000147130	ZMYM3	-1.08283	3.23529e-22	1.79176e-20
ENSG00000068697	LAPTM4A	-1.01924	1.90595e-22	1.06805e-20
ENSG00000020181	ADGRA2	-1.15876	1.61013e-22	9.04428e-21
ENSG00000144857	BOC	-1.72626	1.38764e-22	7.81307e-21
ENSG00000140511	HAPLN3	-1.42074	9.02805e-23	5.14447e-21
ENSG00000138764	CCNG2	-1.42977	6.48381e-23	3.73974e-21
ENSG00000136156	ITM2B	-1.02942	4.28112e-23	2.50594e-21
ENSG00000131389	SLC6A6	-1.16971	1.42284e-23	8.49679e-22
ENSG00000087111	PIGS	-1.11897	1.17744e-23	7.06702e-22
ENSG00000205542	TMSB4X	-1.09768	1.15697e-23	6.96185e-22
ENSG00000184602	SNN	-1.25953	9.82645e-24	5.95836e-22
ENSG00000134986	NREP	-1.68447	9.50802e-24	5.78009e-22
ENSG00000139880	CDH24	-1.08253	6.37856e-24	3.93838e-22
ENSG00000164176	EDIL3	-1.286	5.32561e-24	3.30551e-22
ENSG00000108947	EFNB3	-1.28775	4.48005e-24	2.80276e-22
ENSG00000175137	SH3BP5L	-1.07844	3.34778e-24	2.10554e-22
ENSG00000136783	NIPSNAP3A	-1.50311	2.99442e-24	1.89337e-22
ENSG00000100027	YPEL1	-1.81167	2.46292e-24	1.56989e-22
ENSG00000144815	NXPE3	-1.18773	1.96982e-24	1.26583e-22
ENSG00000091592	NLRP1	-1.1444	6.53023e-25	4.30159e-23
ENSG00000087842	PIR	-2.03809	4.17965e-25	2.80316e-23
ENSG00000138448	ITGAV	-1.05129	3.20216e-25	2.16976e-23
ENSG00000184347	SLIT3	-1.44191	9.80051e-26	6.89769e-24
ENSG00000117228	GBP1	-1.94799	9.07827e-26	6.42763e-24
MSTRG.7148	LIPA	-1.20667	9.48393e-27	7.05271e-25
MSTRG.41182	GOLIM4	-1.12129	8.97793e-27	6.69748e-25
ENSG00000143061	IGSF3	-1.14534	7.48784e-27	5.63925e-25
ENSG00000113721	PDGFRB	-1.3833	4.79058e-27	3.65444e-25
ENSG00000164211	STARD4	-1.74497	3.98686e-27	3.06108e-25
MSTRG.921	AL020996.2|SELENON|MTFR1L	-1.0539	2.12325e-27	1.65712e-25
ENSG00000116731	PRDM2	-1.41407	2.00862e-27	1.57284e-25
ENSG00000119711	ALDH6A1	-1.75199	1.42525e-27	1.12723e-25
ENSG00000233369	GTF2IP4	-1.04888	8.8019e-28	7.12834e-26
ENSG00000116260	QSOX1	-1.10129	6.77021e-28	5.53986e-26
ENSG00000186897	C1QL4	-1.66417	3.96967e-28	3.35267e-26
ENSG00000226137	BAIAP2-AS1	-1.4358	2.03824e-28	1.74639e-26
MSTRG.661	MFAP2	-1.12005	1.71365e-28	1.47361e-26
ENSG00000075223	SEMA3C	-1.38551	1.48754e-28	1.28855e-26
ENSG00000185561	TLCD2	-1.50843	7.92675e-29	7.02066e-27
ENSG00000011028	MRC2	-1.04377	2.91391e-29	2.64016e-27
ENSG00000175130	MARCKSL1	-1.19478	2.24892e-29	2.05337e-27
MSTRG.48028	HLA-B|HLA-C	-1.0678	6.25257e-30	5.8443e-28
ENSG00000153246	PLA2R1	-1.66022	4.82606e-30	4.54688e-28
ENSG00000143641	GALNT2	-1.08626	3.17469e-30	3.03947e-28
ENSG00000178860	MSC	-1.4243	1.96442e-30	1.90388e-28
MSTRG.43948	TLL1	-2.20852	1.87944e-30	1.82902e-28
ENSG00000113368	LMNB1	-1.09424	1.53973e-30	1.51714e-28
MSTRG.39234	MIR5193|UBA7	-1.5534	1.18934e-30	1.19176e-28
ENSG00000115380	EFEMP1	-1.03692	7.45325e-31	7.59717e-29
ENSG00000148730	EIF4EBP2	-1.00614	6.47724e-31	6.63089e-29
ENSG00000159164	SV2A	-1.21288	3.92916e-31	4.0753e-29
ENSG00000136295	TTYH3	-1.15955	1.22275e-31	1.28514e-29
ENSG00000162512	SDC3	-1.26286	5.8247e-32	6.20461e-30
ENSG00000163430	FSTL1	-1.19784	2.002e-32	2.19182e-30
ENSG00000122786	CALD1	-1.62336	1.8008e-32	1.98072e-30
ENSG00000137834	SMAD6	-1.7167	1.03637e-32	1.15061e-30
ENSG00000131747	TOP2A	-1.20127	1.22422e-33	1.41914e-31
ENSG00000152377	SPOCK1	-1.29195	5.84432e-34	6.84191e-32
ENSG00000164938	TP53INP1	-1.871	1.42664e-34	1.71255e-32
ENSG00000112992	NNT	-1.10553	9.38406e-35	1.13802e-32
ENSG00000117632	STMN1	-1.02218	6.98592e-35	8.54525e-33
ENSG00000050165	DKK3	-1.11191	3.23547e-35	4.00589e-33
ENSG00000179222	MAGED1	-1.71711	1.64888e-35	2.07408e-33
ENSG00000146411	SLC2A12	-3.14486	5.9438e-36	7.72302e-34
ENSG00000155660	PDIA4	-1.2309	4.68427e-36	6.15409e-34
ENSG00000063660	GPC1	-1.30426	1.82182e-36	2.40684e-34
ENSG00000163359	COL6A3	-1.08858	1.44162e-36	1.92868e-34
ENSG00000182871	COL18A1	-1.74907	6.31709e-37	8.63506e-35
ENSG00000146674	IGFBP3	-1.80864	3.41638e-38	4.80896e-36
ENSG00000100196	KDELR3	-1.74526	3.224e-38	4.56534e-36
ENSG00000086062	B4GALT1	-1.19031	1.502e-38	2.1791e-36
ENSG00000128595	CALU	-1.21179	1.22367e-39	1.87905e-37
ENSG00000107562	CXCL12	-2.01853	8.69566e-40	1.35286e-37
ENSG00000137501	SYTL2	-1.8039	4.40618e-40	6.94649e-38
MSTRG.37864	SUN2|DNAL4	-1.16181	2.5092e-40	4.06422e-38
ENSG00000185585	OLFML2A	-1.34789	2.13931e-40	3.51322e-38
ENSG00000124098	FAM210B	-1.42933	1.94475e-40	3.21604e-38
ENSG00000108669	CYTH1	-1.36829	9.52931e-41	1.60964e-38
ENSG00000164292	RHOBTB3	-1.43151	6.18232e-41	1.05179e-38
ENSG00000138080	EMILIN1	-1.49938	5.50487e-41	9.43326e-39
ENSG00000182670	TTC3	-1.34196	4.02123e-41	6.9922e-39
ENSG00000118705	RPN2	-1.14825	7.9869e-42	1.43086e-39
ENSG00000140943	MBTPS1	-1.34405	2.94071e-43	5.52599e-41
MSTRG.11410	C1RL|C1R	-1.71774	3.65509e-44	7.32505e-42
ENSG00000113657	DPYSL3	-1.17759	7.42367e-45	1.52656e-42
ENSG00000163346	PBXIP1	-2.09839	3.2228e-45	6.80472e-43
ENSG00000134871	COL4A2	-1.40023	2.0102e-50	5.00391e-48
ENSG00000064601	CTSA	-1.29382	4.65044e-51	1.23566e-48
ENSG00000118523	CTGF	-1.4923	5.92304e-54	1.77301e-51
ENSG00000277443	MARCKS	-1.58332	2.58193e-55	8.251e-53
ENSG00000213626	LBH	-1.91248	1.11075e-55	3.69957e-53
ENSG00000198786	MT-ND5	-1.35135	9.72209e-56	3.2844e-53
ENSG00000101335	MYL9	-1.43549	3.37627e-59	1.20973e-56
ENSG00000198695	MT-ND6	-1.48576	6.13902e-60	2.26837e-57
ENSG00000123080	CDKN2C	-2.28466	5.81801e-63	2.29307e-60
ENSG00000143341	HMCN1	-2.21727	9.82284e-66	4.46713e-63
ENSG00000041982	TNC	-1.7563	1.41172e-66	6.54594e-64
MSTRG.52917	DUTP3|CNTNAP2	-2.88663	2.12412e-73	1.09198e-70
ENSG00000123384	LRP1	-1.94617	6.77446e-75	3.64097e-72
ENSG00000106484	MEST	-2.25325	1.73744e-76	1.00212e-73
ENSG00000113140	SPARC	-1.88742	3.88373e-86	2.70125e-83
ENSG00000108821	COL1A1	-2.50454	5.7515e-100	4.69002e-97
ENSG00000187498	COL4A1	-2.32549	1.7219e-119	2.2622e-116
ENSG00000120708	TGFBI	-2.05386	2.6219e-130	3.8752e-127
ENSG00000130635	COL5A1	-2.61342	5.234e-163	1.1252e-159
ENSG00000204262	COL5A2	-2.66054	3.9435e-172	1.0879e-168
