# Supplementary material for: An integrative analysis of DNA methylation and transcriptome showed the dysfunction of MAPK pathway was involved in the damage of human chondrocyte induced by T-2 toxin
Source: BMC Mol Cell Biol. 2022 Jan 17;23:4. doi: 10.1186/s12860-021-00404-3 (PMC8762874; doi:10.1186/s12860-021-00404-3)
Supplement: Supplementary file 4 — Additional file 4: Supplementary Table 3. [file 12860_2021_404_MOESM4_ESM.xlsx]

## Sheet: DMEGs of 24h VS Control
Gene Symbol	Ensembl ID	CpG ID	log2FC	Adj Pe	Δβ	Pm
CXCL3	ENSG00000163734	cg06856891	-2.32	1.885×10-7	0.104	0.0136
LSAMP	ENSG00000185565	cg14645264	-1.75	0.041	0.122	0.0029
CCL2	ENSG00000108691	cg11640275	1.34	0.025	-0.138	0.0002
SLC16A6	MSTRG.24950	cg04672538	-1.08	0.007	-0.101	0.0242

## Sheet: DMEGs of 72h VS Control
Gene Symbol	Ensembl ID	CpG ID	log2FC	Adj Pe	Δβ	Pm
CCL2	ENSG00000108691	cg11640275	-2.40164	4.960×10-6	-0.105667	0.00556302
WDTC1	ENSG00000142784	cg10834038	-1.03378	2.820×10-14	-0.105667	0.00829324
CSDC2	ENSG00000172346	cg25447894	-1.40502	2.470×10-6	-0.104333	0.0046379
CYTH1	ENSG00000108669	cg14232684	-1.7289	1.890×10-24	-0.143667	0.00193472
NRCAM	ENSG00000091129	cg08944114	-1.34902	5.270×10-7	-0.100667	0.0373684
PHGDH	ENSG00000092621	cg10827253	-1.47406	2.520×10-15	-0.108667	0.0198131
ATP8A2	ENSG00000132932	cg19587599	-1.22066	6.670×10-9	-0.107333	0.0229655
C3	ENSG00000125730	cg11959387	-1.01494	2.740×10-14	-0.113667	0.00494809
TTLL1	ENSG00000100271	cg13742802	-1.68953	0.0002	-0.107667	0.00313048
HCAR1	ENSG00000196917	cg02995319	-1.10882	0.001	-0.101333	0.00226215
YPEL2	ENSG00000175155	cg01653532	-3.30101	0.003	-0.132333	0.00103362
FAM84B	ENSG00000168672	cg23515496	-1.319	2.850×10-22	-0.112	0.0432195
SKIDA1	ENSG00000180592	cg25349828	-1.02294	0.021	-0.138	0.00494123
SH3RF2	ENSG00000156463	cg26351416	-1.82997	2.670×10-7	0.101667	0.00159625
EDIL3	ENSG00000164176	cg02265105	-1.18987	4.900×10-14	0.109333	0.00932213
C6orf89	ENSG00000198663	cg02379549	-1.08712	2.000×10-7	0.104	0.0109926
SEL1L3	ENSG00000091490	cg13289769	-1.58063	8.280×10-11	0.115	0.00570847
PLEKHB1	ENSG00000021300	cg13361558	-2.77041	6.850×10-6	0.136	0.00236196
LAMP3	ENSG00000078081	cg07923363	-1.35845	2.170×10-6	0.109	0.00436463
CDH10	ENSG00000040731	cg26544752	-2.04696	0.001	0.123667	0.00139725
NECAB1	ENSG00000123119	cg23542075	-1.10919	0.001	0.112667	0.0157676
SDC2	ENSG00000169439	cg14735070	-1.19016	2.660×10-8	0.103	0.00940211
NCAM1	MSTRG.10797	cg14708132	-1.00626	1.670×10-10	0.134667	0.000422064
ADAMTS2	ENSG00000087116	cg08556479	-1.12951	3.850×10-8	0.100667	0.00114607
HLA-DQB1	ENSG00000179344	cg14323910	-1.77466	1.770×10-8	0.124667	0.00147758
LOXL3	ENSG00000115318	cg23674882	-1.05552	1.190×10-8	0.141667	0.0016864
PBX1	MSTRG.3741	cg16284456	-1.24275	4.640×10-12	0.136333	0.000484431
PDGFRB	ENSG00000113721	cg20981515	-1.27967	2.250×10-15	0.118333	0.00167224
NLRP1	ENSG00000091592	cg07442907	-1.25583	5.150×10-18	0.113333	0.00039076
RARRES1	ENSG00000118849	cg14585136	-1.22155	0.023	0.117333	0.00413639
CPE	ENSG00000109472	cg03151640	-1.10443	1.490×10-9	0.14	0.000321968
IL15	ENSG00000164136	cg16655388	-1.7615	4.040×10-8	0.102333	0.00744668
CTSO	ENSG00000256043	cg11566358	-1.23286	0.01	0.113	0.000199273
DOK6	ENSG00000206052	cg25968937	-1.3758	0.002	0.112	0.00316023
DMBX1	MSTRG.1744	cg09914444	-1.00161	2.970×10-8	0.114333	0.00116516
SLITRK6	ENSG00000184564	cg14623269	-2.14264	0.004	0.104	0.01201
BTBD8	ENSG00000189195	cg26580095	-1.23118	0.0003	0.100667	0.00129341
CCL2	ENSG00000108691	cg26079699	-2.40164	4.960×10-6	0.118667	0.0114945
ST6GALNAC3	ENSG00000184005	cg21947295	-2.13186	7.060×10-11	0.123667	0.00609517
ATP2A3	ENSG00000074370	cg10095954	-1.08894	1.040×10-10	0.132333	0.0129943
WTAPP1	ENSG00000255282	cg20044184	1.78314	3.710×10-10	0.107	0.000689206
PKNOX2	ENSG00000165495	cg13026772	1.10989	0.014	0.115	0.00387782
PTPRR	ENSG00000153233	cg08208299	2.29257	0.004	0.111	0.0101836
MITF	ENSG00000187098	cg13523819	1.60503	5.090×10-17	0.115667	0.00230138
SLC26A1	ENSG00000145217	cg07658508	1.14362	0.046	0.108667	0.0278751
HCN1	ENSG00000164588	cg21538431	1.13367	7.570×10-19	0.102	0.0362108
NCKAP5	ENSG00000176771	cg14763798	1.99275	7.520×10-9	0.1	0.015361
NGF	ENSG00000134259	cg04245104	1.47325	0.0002	0.112333	0.006796
SEMA3A	ENSG00000075213	cg10699542	2.53996	3.520×10-47	0.105333	0.000880309
SORCS3	ENSG00000156395	cg12807368	2.74526	7.350×10-6	0.121667	0.0149154
SRGAP1	MSTRG.12697	cg07288713	1.08116	5.260×10-9	0.122	0.00734709
ARID5B	ENSG00000150347	cg13424484	1.84652	5.430×10-28	0.12	0.00612953
TENM2	ENSG00000145934	cg18165289	1.62202	1.410×10-7	0.101667	0.021341
TERT	ENSG00000164362	cg10878976	2.29295	1.160×10-15	0.113333	0.000116254
HDAC9	ENSG00000048052	cg09941405	2.17263	2.150×10-16	0.142333	0.00067302
PDE4B	ENSG00000184588	cg01599770	1.46099	2.210×10-7	0.103	0.00301901
PTPRO	ENSG00000151490	cg11843304	1.45982	0.025	0.141	0.000562316
PHF21B	MSTRG.37993	cg17339958	1.10687	1.350×10-5	0.133	0.00046151
GPR158	ENSG00000151025	cg23210151	1.24705	0.001	0.107667	0.00170987
SHANK2	ENSG00000162105	cg02224372	1.73144	0.0002	0.113333	0.00753891
NTM	ENSG00000182667	cg13906939	1.92466	4.810×10-9	0.100333	0.00651052
GRIP1	ENSG00000155974	cg07126407	1.25593	0.022	0.109333	0.00641921
NOLC1	ENSG00000166197	cg10533907	1.17639	9.830×10-31	0.101667	0.00159629
MAP7	ENSG00000135525	cg03813036	2.00697	1.270×10-26	0.116	0.00183444
SNHG6	ENSG00000245910	cg08952300	1.26556	3.100×10-16	0.131667	0.00214836
SH3RF1	ENSG00000154447	cg15201809	1.27754	2.980×10-17	0.117	0.00104176
ZMAT4	ENSG00000165061	cg02458516	3.47776	0.002	0.113333	0.0237639
SH3GL2	ENSG00000107295	cg02100294	1.55004	0.026	0.136	0.00351498
IBA57	ENSG00000181873	cg02017417	1.02913	1.350×10-8	0.115	0.00234687
SLIT2	ENSG00000145147	cg26854559	1.37661	1.100×10-6	0.142	0.000871606
GRIN2A	MSTRG.20410	cg05195889	1.79323	4.120×10-8	0.15	0.000453247
MAST4	ENSG00000069020	ch.5.1258129F	1.19518	1.110×10-5	0.104667	0.0151755
MCTP2	ENSG00000140563	cg11327317	1.31809	0.011	0.109333	0.00341918
CREB5	ENSG00000146592	cg07439156	1.18882	1.290×10-6	0.113	0.00232223
HDAC9	ENSG00000048052	cg17761265	2.17263	2.150×10-16	-0.101	0.0200905
PTPRO	ENSG00000151490	cg09005886	1.45982	0.025	-0.114	0.00643854
RGS20	ENSG00000147509	cg10205753	1.35052	1.060×10-7	-0.116	0.0102148
SLC16A6	MSTRG.24950	cg04672538	1.21335	7.020×10-5	-0.115667	0.0100013
SPNS2	ENSG00000183018	cg15336742	1.14268	0.001	-0.108667	0.00431396
PITPNC1	ENSG00000154217	cg06018029	1.10852	3.890×10-7	-0.109	0.0031369
JARID2	MSTRG.47538	cg05197191	1.06923	2.520×10-16	-0.123333	0.0399404
SLC4A4	MSTRG.42861	cg06013872	2.19735	2.650×10-16	-0.113	0.0046836
MRPS18B	ENSG00000204568	cg00320625	1.485	3.590×10-35	-0.110667	5.55e-05
SLC25A19	ENSG00000125454	cg19297818	1.00089	1.270×10-6	-0.120333	0.00791499

## Sheet: DMEGs of 72h VS 24h
Gene Symbol	Ensembl ID	CpG ID	log2FC	Adj Pe	Δβ	Pm
HLA-DRB1	ENSG00000196126	cg08578320	-1.28	0.005	0.101	0.0041
CCL2	ENSG00000108691	cg26079699	-3.74	3.114×10-16	0.112	0.0144
PTPN13	ENSG00000163629	cg14676846	-1.08	0.024	0.101	0.0134
TRANK1	MSTRG.38793	cg06686826	-1.14	4.284×10-10	0.102	0.0017
EDIL3	ENSG00000164176	cg05964940	-1.29	3.306×10-22	0.106	0.0059
CPE	ENSG00000109472	cg03151640	-1.38	4.156×10-17	0.126	0.0008
COL4A2	ENSG00000134871	cg17006260	-1.4	5.004×10-48	0.133	0.0089
PBX1	MSTRG.3741	cg16284456	-1.47	6.012×10-12	0.12	0.0029
FGF2	ENSG00000138685	cg12632152	-1.47	4.653×10-13	0.126	0.00205171
HDAC9	ENSG00000048052	cg17761265	2.98	2.134×10-32	-0.102	0.0187
MYC	ENSG00000136997	cg17160660	2.25	0.021	-0.103	0.0065
SLCO5A1	ENSG00000137571	cg08935267	4.61	0.0002	-0.137	0.0057
S1PR1	ENSG00000170989	cg16634914	3.54	1.263×10-25	-0.122	0.0054
MPP4	ENSG00000082126	cg02077695	2.42	0.048	-0.101	0.0155
GABRG3	ENSG00000182256	cg11545923	2.18	0.049	-0.103	0.0035
ANKS1B	ENSG00000185046	cg01869804	1.46	0.01	-0.104	0.0045
DUSP10	ENSG00000143507	cg18282005	1.43	1.188×10-14	-0.102	0.005
NCF2	ENSG00000116701	cg24045276	-2.99	0.001	-0.101	0.0104
COL5A2	ENSG00000204262	cg24900931	-2.66	1.088×10-168	-0.12	0.037
SYTL2	ENSG00000137501	cg17007339	-1.8	6.946×10-38	-0.103	0.012
ZNF608	ENSG00000168916	cg15827169	-1.63	3.830×10-10	-0.114	0.0177
COL4A2	ENSG00000134871	cg20700512	-1.4	5.004×10-48	-0.102	0.0045
LFNG	ENSG00000106003	cg14603031	-1.08	9.913×10-7	-0.105	0.0029
HDAC9	ENSG00000048052	cg09941405	2.98	2.134×10-32	0.13	0.0024
MAP7	ENSG00000135525	cg14580853	2.69	2.147×10-60	0.104	0.0037
NGF	ENSG00000134259	cg04245104	2.51	4.657×10-11	0.118	0.0072
EMP1	ENSG00000134531	cg09903879	2.3	1.123×10-37	0.159	0.0003
SHANK2	ENSG00000162105	cg09069597	2.09	1.599×10-8	0.108	0.0021
CDK6	ENSG00000105810	cg07198775	1.88	1.478×10-41	0.11	0.0017
GRIN2A	MSTRG.20410	cg05195889	1.88	3.322×10-10	0.131	0.0021
MITF	ENSG00000187098	cg13523819	1.85	5.308×10-31	0.101	0.0041
SRGAP1	MSTRG.12697	cg07288713	1.72	2.471×10-30	0.137	0.0007
SH3RF1	ENSG00000154447	cg15201809	1.58	3.950×10-48	0.131	0.0006
SLC22A4	ENSG00000197208	cg02948635	1.58	1.986×10-15	0.104	0.0016
NEDD4L	ENSG00000049759	cg07985898	1.47	2.382×10-45	0.105	0.0037
PID1	ENSG00000153823	cg12671082	1.45	7.500×10-16	0.231	0.0088
PDE4B	ENSG00000184588	cg09444657	1.43	2.028×10-8	0.135	0.0026
STEAP1	ENSG00000164647	cg17083321	1.4	3.613×10-7	0.105	0.0029
COL13A1	ENSG00000197467	cg00712181	1.29	0.004	0.129	0.0187
TMEM178B	ENSG00000261115	cg06999661	1.26	0.001	0.119	0.0015
KIAA1217	ENSG00000120549	cg11774909	1.23	1.265×10-10	0.113	0.0007
ERC2	MSTRG.39422	cg14614917	1.22	0.028	0.107	0.0008
ST3GAL1	ENSG00000008513	cg12292213	1.21	4.048×10-8	0.113	0.0055
RPF2	ENSG00000197498	cg21917405	1.21	1.364×10-15	0.109	0.0015
SDK2	ENSG00000069188	cg20458433	1.2	0.0002	0.11	0.001
FHOD3	ENSG00000134775	cg09077048	1.16	1.311×10-33	0.101	0.0041
SETBP1	ENSG00000152217	cg05939871	1.02	6.371×10-16	0.114	0.0068
